# Supplementary material for: The causal relationship between neuromyelitis optica spectrum disorder and other autoimmune diseases
Source: Front Immunol. 2022 Sep 29;13:959469. doi: 10.3389/fimmu.2022.959469 (PMC9562912; doi:10.3389/fimmu.2022.959469)
Supplement: Additional file 1 — F-statics, annotation, and cis-eQTL results of the causal SNPs. [file Table_1.xlsx]

## Sheet: aitd
SNP	b	se	p	lo_ci	up_ci	or	or_lci95	or_uci95	F	position	closet gene	effect allele	effect allele freq (1000Genomes)	effect allele freq in Europe	effect allele freq in American	effect allele freq in East Asian	eQTL(whole blood) gene	eQTL Pvalue	eQTL NES	eQTL gene	eQTL Pvalue	eQTL NES	eQTL gene	eQTL Pvalue	eQTL NES	eQTL gene	eQTL Pvalue	eQTL NES	eQTL gene	eQTL Pvalue	eQTL NES	eQTL gene	eQTL Pvalue	eQTL NES	eQTL gene	eQTL Pvalue	eQTL NES	eQTL gene	eQTL Pvalue	eQTL NES	eQTL gene	eQTL Pvalue	eQTL NES	eQTL gene	eQTL Pvalue	eQTL NES	eQTL gene	eQTL Pvalue	eQTL NES
rs17206350	44.2564	11.2529	8.39e-05	22.2007	66.3121	1.66e+19	4381833187	6.29e+28	168	chr6:32707290	MTCO3P1;HLA-DQB3	C	0.5666	0.497	0.503	0.6766	HLA-DQB2	3.8e-07	0.23	NOTCH4	7.2e-06	0.23	HLA-DQA2	4.5e-05	0.21	TAP2	1.9e-05	0.1	HLA-DOB	3.1e-07	-0.14	HLA-DQB1	1.3e-06	-0.17	HLA-DQB1-AS1	1.4e-12	-0.22
rs2239701	20.9689	10.6986	0.05	-0.000385315	41.9381	1278378265	0.999615	1.63e+18	79.86	chr6:32837272	TAP2	C	0.4866	0.4513	0.513	0.5367	TAP2	1.1e-13	-0.17	HLA-DQB2	1.9e-08	0.25	HLA-DQB1	3e-08	-0.19	C4A	3.2e-07	-0.24	HLA-DQA2	3.9e-06	0.23	PSMB9	6.1e-06	0.089	HLA-DQA1	8.4e-05	-0.086
rs2248372	29.7755	10.6201	0.005052	8.96014	50.5908	8540000000000	7786.47	9.36e+21	116	chr6:31478689	HCP5	A	0.3155	0.3976	0.385	0.2153	HCG27	1e-12	0.13	MIR6891	1.1e-10	0.29	ZBTB12	1.7e-08	0.25	HLA-S	3.3e-08	0.3	HLA-B	2.6e-07	0.13	STK19B	6.9e-05	0.21
rs241438	8.40311	11.5139	0.4655	-14.1642	30.9704	4460.9	7.06e-07	28200000000000	29.43	chr6:32829843	TAP2	T	0.3746	0.3588	0.382	0.5169	TAP2	2.4e-15	0.19	HLA-DRB5	1.7e-13	-0.26	HLA-DOB	6.7e-07	-0.13	C4B	1.4e-06	0.25	PSMB9	2.1e-05	0.086	CYP21A1P	7.3e-05	-0.18	HLA-DQA2	0.00011	-0.2
rs2523545	31.3147	12.008	0.009112	7.77904	54.8503	39800000000000	2389.98	6.62e+23	108	chr6:31365722	DHFRP2;RNU6-283P	A	0.759	0.6511	0.758	0.8978	XXbac-BPG181B23.7	3.7e-24	-0.38	MIR6891	9.4e-18	0.37	HCG27	8.5e-12	0.13	PSORS1C3	1.7e-11	0.24	C4B	4.3e-06	0.24	POU5F1	5.3e-06	0.14	CCHCR1	4.7e-05	0.11	XXbac-BPG299F13.17	8.4e-05	-0.085	C4A	0.00012	-0.19
rs2736426	13.3845	9.79971	0.172	-5.82293	32.5919	649847	0.00295892	143000000000000	55.11	chr6:31777507	VWA7;VARS1	T	0.6354	0.5507	0.605	0.5843	HLA-DRB5	1.7e-12	-0.25	LY6G5B	8.1e-12	-0.12	VWA7	1.4e-07	-0.22	LY6G5C	2.5e-07	-0.18	MICB	8e-07	0.15	C4A	2.9e-06	-0.23	C4B	8.6e-06	0.24	CYP21A2	3.4e-05	0.22	DDX39B	8.5e-05	-0.1	SKIV2L	0.00019	-0.074
rs2894053	34.8459	9.80331	0.0003787	15.6314	54.0604	1360000000000000	6.14636e+06	3.01e+23	150	chr6:30967449	NA	A	0.1901	0.2833	0.308	0.0427	VARS2	1.3e-07	-0.12	HLA-L	3.8e-07	-0.29	LINC00243	7.9e-06	0.17	IER3	1.1e-05	0.15	CCHCR1	4.1e-05	0.12	HLA-C	7.3e-05	0.12	FLOT1	0.00015	0.044
rs3095303	24.3114	8.0626	0.002567	8.5087	40.1141	36166636344	4957.73	2.64e+17	125.72	chr6:31102301	NA	A	0.2873	0.3241	0.31	0.0952	HLA-C	2.1e-17	0.26	C4B	2.4e-13	0.4	XXbac-BPG181B23.7	1.4e-11	-0.27	CYP21A1P	6.9e-09	-0.28	C4A	1.8e-08	-0.29	CYP21A2	1.3e-07	0.29	LINC00243	0.00023	0.14
rs3132948	42.8682	12.208	0.0004456	18.9406	66.7959	4.14e+18	1.68185e+08	1.02e+29	148	chr6:32229442	NA	G	0.5785	0.4642	0.572	0.6349	HLA-S	1.1e-08	0.3	XXbac-BPG248L24.12	2.7e-05	0.22	XXbac-BPG181B23.7	3.3e-05	-0.16	HLA-DRB5	3.9e-05	-0.15	HLA-DRB9	0.00016	0.16
rs429150	38.3327	11.5506	0.0009045	15.6934	60.9719	4.44e+16	6.53978e+06	3.02e+26	139	chr6:32107786	TNXB	C	0.5252	0.5109	0.481	0.5466	CYP21A1P	5.3e-20	0.39	HLA-DQA2	8.8e-13	0.35	HLA-DRB6	4.7e-09	0.25	HLA-S	3.6e-08	0.28	HLA-DQB2	3.5e-07	0.22	XXbac-BPG248L24.12	5e-07	0.25	PRRC2A	2e-06	0.056	ATP6V1G2	2.8e-06	0.18	HLA-DRB1	2.6e-05	-0.074	C4B	4.1e-05	-0.21
rs805262	31.6219	11.0449	0.004196	9.97394	53.2698	54100000000000	21459.9	1.36e+23	119	chr6:31660956	BAG6;C6orf47;GPANK1	T	0.3824	0.4732	0.416	0.5923	LY6G5C	1.4e-32	0.4	PRRC2A	3e-17	0.1	C4A	8.8e-11	-0.31	AIF1	2.4e-06	0.065	SKIV2L	2.5e-05	-0.084	BAG6	2.6e-05	0.079	C4B	5.3e-05	0.21	HLA-DQB1-AS1	7e-05	-0.12	HLA-DRB5	9.1e-05	-0.14	XXbac-BPG181B23.7	0.00012	-0.15	HLA-DQA1	0.00014	-0.087
rs9268235	48.6258	7.74297	3.39e-10	33.4496	63.802	1.31e+21	336000000000000	5.12e+27	284	chr6:32322431	TSBP1;TSBP1-AS1	T	0.0196	0.0785	0.019	0.001	C4A	1.9e-37	-1	C4B	1.4e-36	1.1	CYP21A1P	3.4e-22	-0.77	CYP21A2	1.3e-17	0.78	HLA-DQB1	5.3e-12	-0.43	HLA-DRB5	7.7e-10	-0.39	HLA-S	2.3e-09	-0.57	HLA-DRB1	2.4e-07	0.17	LY6G5B	6.6e-07	0.16	STK19B	4.2e-06	-0.42	XXbac-BPG248L24.12	9.6e-06	-0.41
[truncated: 21 more columns]

## Sheet: sle
SNP	b	se	p	lo_ci	up_ci	or	or_lci95	or_uci95	F	position	closet gene	effect allele	effect allele freq (1000Genomes)	effect allele freq in Europe	effect allele freq in American	effect allele freq in East Asian	eQTL(whole blood) gene	eQTL Pvalue	eQTL NES	eQTL gene	eQTL Pvalue	eQTL NES	eQTL gene	eQTL Pvalue	eQTL NES	eQTL gene	eQTL Pvalue	eQTL NES	eQTL gene	eQTL Pvalue	eQTL NES	eQTL gene	eQTL Pvalue	eQTL NES	eQTL gene	eQTL Pvalue	eQTL NES	eQTL gene	eQTL Pvalue	eQTL NES	eQTL gene	eQTL Pvalue	eQTL NES	eQTL gene	eQTL Pvalue	eQTL NES	eQTL gene	eQTL Pvalue	eQTL NES
rs1610615	23.0958	10.2512	0.02426	3.00346	43.1881	10724543787	20.1552	5.71e+18	92.35	chr6:29743557	HLA-F-AS1	T	0.3596	0.2853	0.3703	0.4077	ZFP57	4e-65	0.83	RPL23AP1	2.3e-26	0.52	HCP5B	1.9e-18	0.46	HCG4P5	2e-15	-0.29	HLA-U	1.1e-12	0.4	HLA-A	3e-10	-0.19	HLA-F	1.6e-08	0.22	HLA-H	4.7e-08	0.28	GABBR1	4.7e-05	0.11	TRIM10	7.4e-05	-0.076	IFITM4P	0.0001	-0.2
rs2517485	28.8477	9.70082	0.002942	9.83405	47.8613	3380000000000	18658.4	6.11e+20	124	chr6:31106324	C6orf15	T	0.3618	0.3459	0.427	0.1855	HLA-C	6.4e-15	0.23	XXbac-BPG181B23.7	3.3e-12	-0.28	C4B	1.2e-11	0.37	CYP21A1P	8.6e-10	-0.3	CYP21A2	4.2e-08	0.3	C4A	8.1e-07	-0.25
rs497309	56.9005	8.60688	3.82e-11	40.031	73.77	5.15e+24	2.43e+17	1.09e+32	301	chr6:31924707	C2	C	0.031	0.0736	0.023	0	C4A	5.1e-38	-1.1	C4B	8.8e-38	1.2	CYP21A1P	2.4e-23	-0.8	CYP21A2	1.1e-18	0.81	HLA-DQB1	1.3e-10	-0.41	CCHCR1	1e-09	0.3	HLA-DRB5	1.7e-08	-0.36	HLA-S	1.7e-08	-0.54	LY6G5B	1.5e-07	0.17	HLA-DRB1	2.1e-07	0.17	XXbac-BPG248L24.12	1.6e-06	-0.45
rs6904670	19.9285	11.076	0.07198	-1.78053	41.6375	4.51688e+08	0.168548	1.21e+18	73.09	chr6:31225020	CFB	G	0.4211	0.4463	0.409	0.32841	HLA-C	8e-53	-0.41	PSORS1C3	1.4e-18	0.31	XXbac-BPG299F13.17	4.6e-18	-0.19	XXbac-BPG248L24.12	2.3e-10	0.34	POU5F1	1.2e-09	0.19	CCHCR1	3.8e-08	-0.15	MICB	2.4e-06	0.15	C4B	0.00015	-0.21	NCR3	0.00016	-0.064	MIR6891	0.00025	-0.16
rs805262	30.5724	10.6783	0.004196	9.64292	51.5019	18900000000000	15412.2	2.33e+22	119	chr6:31660956	BAG6;C6orf47;GPANK1	T	0.3824	0.4732	0.416	0.5923	LY6G5C	1.4e-32	0.4	PRRC2A	3e-17	0.1	C4A	8.8e-11	-0.31	AIF1	2.4e-06	0.065	SKIV2L	2.5e-05	-0.084	BAG6	2.6e-05	0.079	C4B	5.3e-05	0.21	HLA-DQB1-AS1	7e-05	-0.12	HLA-DRB5	9.1e-05	-0.14	XXbac-BPG181B23.7	0.00012	-0.15	HLA-DQA1	0.00014	-0.087
[truncated: 24 more columns]

## Sheet: ss
SNP	b	se	p	lo_ci	up_ci	or	or_lci95	or_uci95	F	position	closet gene	effect allele	effect allele freq (1000Genomes)	effect allele freq in Europe	effect allele freq in American	effect allele freq in East Asian	eQTL(whole blood) gene	eQTL Pvalue	eQTL NES	eQTL gene	eQTL Pvalue	eQTL NES	eQTL gene	eQTL Pvalue	eQTL NES	eQTL gene	eQTL Pvalue	eQTL NES	eQTL gene	eQTL Pvalue	eQTL NES	eQTL gene	eQTL Pvalue	eQTL NES	eQTL gene	eQTL Pvalue	eQTL NES	eQTL gene	eQTL Pvalue	eQTL NES	eQTL gene	eQTL Pvalue	eQTL NES	eQTL gene	eQTL Pvalue	eQTL NES	eQTL gene	eQTL Pvalue	eQTL NES
rs1264347	49.5404	9.59093	2.4e-07	30.7422	68.3387	3.27e+21	22400000000000	4.78e+29	227	chr6:30830920	LINC00243	T	0.0415	0.0805	0.023	0.0238	LINC00243	6.3e-23	0.57	CCHCR1	4.8e-14	0.34	HCP5B	1.5e-12	0.6	VARS2	1.1e-10	-0.23	HLA-L	4e-08	-0.49	HLA-K	1.8e-07	-0.43	FLOT1	4.1e-07	0.092	HLA-C	5.4e-07	0.24	HLA-T	4.4e-06	-0.42	LY6G5B	5.1e-06	0.13	IER3	1.7e-05	0.24
rs429150	37.7605	11.3782	0.0009045	15.4592	60.0618	2.51e+16	5.17403e+06	1.21e+26	139	chr6:32107786	TNXB	C	0.5252	0.5109	0.481	0.5466	CYP21A1P	5.3e-20	0.39	HLA-DQA2	8.8e-13	0.35	HLA-DRB6	4.7e-09	0.25	HLA-S	3.6e-08	0.28	HLA-DQB2	3.5e-07	0.22	XXbac-BPG248L24.12	5e-07	0.25	PRRC2A	2e-06	0.056	ATP6V1G2	2.8e-06	0.18	HLA-DRB1	2.6e-05	-0.074	C4B	4.1e-05	-0.21
[truncated: 15 more columns]
