# Supplementary material for: The causal relationship between neuromyelitis optica spectrum disorder and other autoimmune diseases
Source: Front Immunol. 2022 Sep 29;13:959469. doi: 10.3389/fimmu.2022.959469 (PMC9562912; doi:10.3389/fimmu.2022.959469)
Supplement: Additional file 2 — GO and KEGG pathway enrichment results. [file Table_2.xlsx]

## Sheet: kegg aitd
Category	Term	Count	%	PValue	Genes	List Total	Pop Hits	Pop Total	Fold Enrichment	Bonferroni	Benjamini	FDR
KEGG_PATHWAY	hsa04145:Phagosome	6	18.75	2.46602e-06	ATP6V1G2, HLA-B, TAP2, HLA-C, HLA-DQA2, HLA-DRB1	14	152	8112	22.8722	0.000143019	0.000143029	0.000110971
KEGG_PATHWAY	hsa04612:Antigen processing and presentation	5	15.625	5.2961e-06	HLA-B, TAP2, HLA-C, HLA-DQA2, HLA-DRB1	14	78	8112	37.1429	0.000307127	0.000153587	0.000119162
KEGG_PATHWAY	hsa05330:Allograft rejection	4	12.5	2.62637e-05	HLA-B, HLA-C, HLA-DQA2, HLA-DRB1	14	38	8112	60.9925	0.00152216	0.000443625	0.000344192
KEGG_PATHWAY	hsa05332:Graft-versus-host disease	4	12.5	3.56084e-05	HLA-B, HLA-C, HLA-DQA2, HLA-DRB1	14	42	8112	55.1837	0.00206319	0.000443625	0.000344192
KEGG_PATHWAY	hsa04940:Type I diabetes mellitus	4	12.5	3.82436e-05	HLA-B, HLA-C, HLA-DQA2, HLA-DRB1	14	43	8112	53.9003	0.00221571	0.000443625	0.000344192
KEGG_PATHWAY	hsa05320:Autoimmune thyroid disease	4	12.5	7.19252e-05	HLA-B, HLA-C, HLA-DQA2, HLA-DRB1	14	53	8112	43.7305	0.00416312	0.000695277	0.000539439
KEGG_PATHWAY	hsa05416:Viral myocarditis	4	12.5	0.000104387	HLA-B, HLA-C, HLA-DQA2, HLA-DRB1	14	60	8112	38.6286	0.00603644	0.000864917	0.000671056
KEGG_PATHWAY	hsa05169:Epstein-Barr virus infection	5	15.625	0.000223697	HLA-B, TAP2, HLA-C, HLA-DQA2, HLA-DRB1	14	202	8112	14.3423	0.012892	0.0016218	0.00125829
KEGG_PATHWAY	hsa05150:Staphylococcus aureus infection	4	12.5	0.000421531	C4B, HLA-DQA2, HLA-DRB1, C2	14	96	8112	24.1429	0.0241574	0.00271654	0.00210766
KEGG_PATHWAY	hsa05322:Systemic lupus erythematosus	4	12.5	0.00116559	C4B, HLA-DQA2, HLA-DRB1, C2	14	136	8112	17.042	0.0654065	0.00676042	0.00524515
KEGG_PATHWAY	hsa04514:Cell adhesion molecules	4	12.5	0.00151734	HLA-B, HLA-C, HLA-DQA2, HLA-DRB1	14	149	8112	15.5551	0.0843057	0.00800053	0.00620731
KEGG_PATHWAY	hsa05166:Human T-cell leukemia virus 1 infection	4	12.5	0.00472025	HLA-B, HLA-C, HLA-DQA2, HLA-DRB1	14	222	8112	10.4402	0.239989	0.0228145	0.0177009
KEGG_PATHWAY	hsa05168:Herpes simplex virus 1 infection	5	15.625	0.00629235	HLA-B, TAP2, HLA-C, HLA-DQA2, HLA-DRB1	14	495	8112	5.85281	0.306573	0.0280736	0.0217812
KEGG_PATHWAY	hsa05323:Rheumatoid arthritis	3	9.375	0.00934215	ATP6V1G2, HLA-DQA2, HLA-DRB1	14	93	8112	18.6912	0.419805	0.0387032	0.0300283
KEGG_PATHWAY	hsa05165:Human papillomavirus infection	4	12.5	0.0141948	ATP6V1G2, NOTCH4, HLA-B, HLA-C	14	331	8112	7.00216	0.563602	0.0548867	0.0425845
KEGG_PATHWAY	hsa05167:Kaposi sarcoma-associated herpesvirus infection	3	9.375	0.0373243	HLA-B, HLA-C, MICB	14	194	8112	8.96024	0.889886	0.135301	0.104975
KEGG_PATHWAY	hsa05170:Human immunodeficiency virus 1 infection	3	9.375	0.0438749	HLA-B, TAP2, HLA-C	14	212	8112	8.19946	0.925894	0.14915	0.11572
KEGG_PATHWAY	hsa05310:Asthma	2	6.25	0.0485913	HLA-DQA2, HLA-DRB1	14	31	8112	37.3825	0.944372	0.14915	0.11572
KEGG_PATHWAY	hsa05163:Human cytomegalovirus infection	3	9.375	0.0488596	HLA-B, TAP2, HLA-C	14	225	8112	7.72571	0.945275	0.14915	0.11572
KEGG_PATHWAY	hsa04672:Intestinal immune network for IgA production	2	6.25	0.0757958	HLA-DQA2, HLA-DRB1	14	49	8112	23.6501	0.98966	0.219808	0.170541
KEGG_PATHWAY	hsa05321:Inflammatory bowel disease	2	6.25	0.0993729	HLA-DQA2, HLA-DRB1	14	65	8112	17.8286	0.99769	0.274459	0.212942

## Sheet: kegg sle
Category	Term	Count	%	PValue	Genes	List Total	Pop Hits	Pop Total	Fold Enrichment	Bonferroni	Benjamini	FDR
KEGG_PATHWAY	hsa05330:Allograft rejection	3	13.6364	0.0007535	HLA-C, HLA-F, HLA-DRB1	10	38	8112	64.0421	0.0362616	0.015763	0.0125461
KEGG_PATHWAY	hsa05332:Graft-versus-host disease	3	13.6364	0.000920726	HLA-C, HLA-F, HLA-DRB1	10	42	8112	57.9429	0.0441329	0.015763	0.0125461
KEGG_PATHWAY	hsa04940:Type I diabetes mellitus	3	13.6364	0.000965083	HLA-C, HLA-F, HLA-DRB1	10	43	8112	56.5953	0.0462102	0.015763	0.0125461
KEGG_PATHWAY	hsa05320:Autoimmune thyroid disease	3	13.6364	0.00146428	HLA-C, HLA-F, HLA-DRB1	10	53	8112	45.917	0.0692851	0.0179374	0.0142767
KEGG_PATHWAY	hsa05416:Viral myocarditis	3	13.6364	0.00187325	HLA-C, HLA-F, HLA-DRB1	10	60	8112	40.56	0.0877813	0.0183579	0.0146114
KEGG_PATHWAY	hsa04612:Antigen processing and presentation	3	13.6364	0.00314538	HLA-C, HLA-F, HLA-DRB1	10	78	8112	31.2	0.143042	0.0256873	0.020445
KEGG_PATHWAY	hsa05150:Staphylococcus aureus infection	3	13.6364	0.00472689	C4B, HLA-DRB1, C2	10	96	8112	25.35	0.207186	0.0330883	0.0263355
KEGG_PATHWAY	hsa05322:Systemic lupus erythematosus	3	13.6364	0.00929893	C4B, HLA-DRB1, C2	10	136	8112	17.8941	0.367313	0.0564373	0.0449195
KEGG_PATHWAY	hsa04514:Cell adhesion molecules	3	13.6364	0.0110854	HLA-C, HLA-F, HLA-DRB1	10	149	8112	16.3329	0.420863	0.0564373	0.0449195
KEGG_PATHWAY	hsa04145:Phagosome	3	13.6364	0.0115178	HLA-C, HLA-F, HLA-DRB1	10	152	8112	16.0105	0.433143	0.0564373	0.0449195
KEGG_PATHWAY	hsa05168:Herpes simplex virus 1 infection	4	18.1818	0.014383	ZFP57, HLA-C, HLA-F, HLA-DRB1	10	495	8112	6.55515	0.508298	0.0640695	0.0509941
KEGG_PATHWAY	hsa05167:Kaposi sarcoma-associated herpesvirus infection	3	13.6364	0.018339	HLA-C, HLA-F, MICB	10	194	8112	12.5443	0.596248	0.0746124	0.0593854
KEGG_PATHWAY	hsa05169:Epstein-Barr virus infection	3	13.6364	0.0197951	HLA-C, HLA-F, HLA-DRB1	10	202	8112	12.0475	0.624572	0.0746124	0.0593854
KEGG_PATHWAY	hsa05166:Human T-cell leukemia virus 1 infection	3	13.6364	0.0236449	HLA-C, HLA-F, HLA-DRB1	10	222	8112	10.9622	0.690413	0.0827572	0.0658679
KEGG_PATHWAY	hsa05133:Pertussis	2	9.09091	0.0812663	C4B, C2	10	76	8112	21.3474	0.984286	0.26547	0.211292
KEGG_PATHWAY	hsa04610:Complement and coagulation cascades	2	9.09091	0.09049	C4B, C2	10	85	8112	19.0871	0.990416	0.277126	0.220569

## Sheet: kegg ss
Category	Term	Count	%	PValue	Genes	List Total	Pop Hits	Pop Total	Fold Enrichment	Bonferroni	Benjamini	FDR
KEGG_PATHWAY	hsa04145:Phagosome	3	21.4286	0.0010336	ATP6V1G2, HLA-C, HLA-DQA2	4	152	8112	40.0263	0.0395286	0.0403103	0.0330751
KEGG_PATHWAY	hsa05330:Allograft rejection	2	14.2857	0.0139892	HLA-C, HLA-DQA2	4	38	8112	106.737	0.422723	0.143184	0.117484
KEGG_PATHWAY	hsa05332:Graft-versus-host disease	2	14.2857	0.0154542	HLA-C, HLA-DQA2	4	42	8112	96.5714	0.455244	0.143184	0.117484
KEGG_PATHWAY	hsa04940:Type I diabetes mellitus	2	14.2857	0.0158202	HLA-C, HLA-DQA2	4	43	8112	94.3256	0.463087	0.143184	0.117484
KEGG_PATHWAY	hsa05320:Autoimmune thyroid disease	2	14.2857	0.0194752	HLA-C, HLA-DQA2	4	53	8112	76.5283	0.535608	0.143184	0.117484
KEGG_PATHWAY	hsa05416:Viral myocarditis	2	14.2857	0.0220283	HLA-C, HLA-DQA2	4	60	8112	67.6	0.580507	0.143184	0.117484
KEGG_PATHWAY	hsa04612:Antigen processing and presentation	2	14.2857	0.0285732	HLA-C, HLA-DQA2	4	78	8112	52	0.677155	0.159193	0.13062
KEGG_PATHWAY	hsa05323:Rheumatoid arthritis	2	14.2857	0.0340048	ATP6V1G2, HLA-DQA2	4	93	8112	43.6129	0.740568	0.165774	0.136019
KEGG_PATHWAY	hsa04514:Cell adhesion molecules	2	14.2857	0.0541042	HLA-C, HLA-DQA2	4	149	8112	27.2215	0.885741	0.234451	0.19237
KEGG_PATHWAY	hsa05169:Epstein-Barr virus infection	2	14.2857	0.0728681	HLA-C, HLA-DQA2	4	202	8112	20.0792	0.947698	0.283224	0.232389
KEGG_PATHWAY	hsa05166:Human T-cell leukemia virus 1 infection	2	14.2857	0.0798838	HLA-C, HLA-DQA2	4	222	8112	18.2703	0.961108	0.283224	0.232389

## Sheet: go aitd
Category	Term	Count	%	PValue	Genes	List Total	Pop Hits	Pop Total	Fold Enrichment	Bonferroni	Benjamini	FDR
GOTERM_BP_DIRECT	GO:0019882~antigen processing and presentation	5	15.625	1.77398e-07	HLA-DRB9, HLA-B, HLA-C, HLA-DQA2, HLA-DRB1	22	47	19349	93.5638	4.5945e-05	4.59461e-05	4.38173e-05
GOTERM_BP_DIRECT	GO:0060333~interferon-gamma-mediated signaling pathway	5	15.625	1.00537e-06	HLA-B, HLA-C, HLA-DQA2, HLA-DQB2, HLA-DRB1	22	72	19349	61.0764	0.000260356	0.000107158	0.000102193
GOTERM_BP_DIRECT	GO:0002504~antigen processing and presentation of peptide or polysaccharide antigen via MHC class II	4	12.5	1.24121e-06	HLA-B, HLA-DQA2, HLA-DQB2, HLA-DRB1	22	20	19349	175.9	0.000321422	0.000107158	0.000102193
GOTERM_BP_DIRECT	GO:0002250~adaptive immune response	7	21.875	6.17357e-06	HLA-B, TAP2, HLA-C, HLA-DQA2, HLA-DQB2, HLA-DRB1, MICB	22	450	19349	13.6811	0.00159768	0.000399739	0.000381218
GOTERM_BP_DIRECT	GO:0006955~immune response	7	21.875	8.71932e-06	HLA-DRB9, HLA-B, HLA-C, HLA-DQA2, HLA-DQB2, HLA-DRB1, MICB	22	478	19349	12.8797	0.00225577	0.000451661	0.000430735
GOTERM_BP_DIRECT	GO:0002479~antigen processing and presentation of exogenous peptide antigen via MHC class I, TAP-dependent	4	12.5	7.36077e-05	HLA-B, TAP2, HLA-C, PSMB9	22	76	19349	46.2895	0.0188845	0.0031774	0.00303018
GOTERM_BP_DIRECT	GO:0002503~peptide antigen assembly with MHC class II protein complex	3	9.375	0.0001334	HLA-DQA2, HLA-DQB2, HLA-DRB1	22	16	19349	164.906	0.0339627	0.00489146	0.00466483
GOTERM_BP_DIRECT	GO:0002381~immunoglobulin production involved in immunoglobulin mediated immune response	3	9.375	0.000151087	HLA-DQA2, HLA-DQB2, HLA-DRB1	22	17	19349	155.206	0.0383787	0.00489146	0.00466483
GOTERM_BP_DIRECT	GO:0002474~antigen processing and presentation of peptide antigen via MHC class I	3	9.375	0.000387396	HLA-B, TAP2, HLA-C	22	27	19349	97.7222	0.0954837	0.0111484	0.0106319
GOTERM_BP_DIRECT	GO:0050870~positive regulation of T cell activation	3	9.375	0.000580466	HLA-DQA2, HLA-DQB2, HLA-DRB1	22	33	19349	79.9545	0.139623	0.0150341	0.0143375
GOTERM_BP_DIRECT	GO:0050852~T cell receptor signaling pathway	4	12.5	0.00102329	HLA-DQA2, HLA-DQB2, HLA-DRB1, PSMB9	22	186	19349	18.914	0.232922	0.0240937	0.0229774
GOTERM_BP_DIRECT	GO:0016032~viral process	5	15.625	0.00152824	HLA-B, TAP2, HLA-C, PSMB9, MICB	22	474	19349	9.27743	0.327072	0.0329846	0.0314563
GOTERM_BP_DIRECT	GO:0002429~immune response-activating cell surface receptor signaling pathway	2	6.25	0.00325262	BAG6, MICB	22	3	19349	586.333	0.569927	0.0648022	0.0617997
GOTERM_BP_DIRECT	GO:0019886~antigen processing and presentation of exogenous peptide antigen via MHC class II	3	9.375	0.00520889	HLA-DQA2, HLA-DQB2, HLA-DRB1	22	100	19349	26.385	0.74144	0.0963644	0.0918997
GOTERM_BP_DIRECT	GO:2000427~positive regulation of apoptotic cell clearance	2	6.25	0.00649516	C4B, C2	22	6	19349	293.167	0.815062	0.11215	0.106954
GOTERM_BP_DIRECT	GO:0002486~antigen processing and presentation of endogenous peptide antigen via MHC class I via ER pathway, TAP-independent	2	6.25	0.00865127	HLA-B, HLA-C	22	8	19349	219.875	0.894646	0.140042	0.133554
GOTERM_BP_DIRECT	GO:0002480~antigen processing and presentation of exogenous peptide antigen via MHC class I, TAP-independent	2	6.25	0.00972765	HLA-B, HLA-C	22	9	19349	195.444	0.920484	0.148204	0.141337
GOTERM_BP_DIRECT	GO:0016045~detection of bacterium	2	6.25	0.0129501	HLA-B, HLA-DRB1	22	12	19349	146.583	0.965816	0.186338	0.177704
GOTERM_BP_DIRECT	GO:0001934~positive regulation of protein phosphorylation	3	9.375	0.0205509	FLOT1, AIF1, HLA-DRB1	22	205	19349	12.8707	0.995384	0.280141	0.267161
GOTERM_BP_DIRECT	GO:0050776~regulation of immune response	3	9.375	0.0224637	HLA-B, HLA-C, MICB	22	215	19349	12.2721	0.997218	0.290905	0.277426
GOTERM_BP_DIRECT	GO:0045087~innate immune response	4	12.5	0.0264929	C4B, HLA-B, HLA-C, C2	22	604	19349	5.8245	0.999045	0.326745	0.311606
GOTERM_BP_DIRECT	GO:0001916~positive regulation of T cell mediated cytotoxicity	2	6.25	0.0278567	HLA-B, HLA-DRB1	22	26	19349	67.6538	0.999336	0.32795	0.312755
GOTERM_BP_DIRECT	GO:0030154~cell differentiation	4	12.5	0.0337784	BAG6, NOTCH4, CCHCR1, PRRC2A	22	664	19349	5.29819	0.999864	0.380374	0.36275
GOTERM_BP_DIRECT	GO:0010498~proteasomal protein catabolic process	2	6.25	0.0362783	BAG6, PSMB9	22	34	19349	51.7353	0.99993	0.391503	0.373364
GOTERM_BP_DIRECT	GO:0002376~immune system process	2	6.25	0.0580555	BAG6, PSMB9	22	55	19349	31.9818	1	0.601455	0.573589
GOTERM_BP_DIRECT	GO:0060337~type I interferon signaling pathway	2	6.25	0.0723125	HLA-B, HLA-C	22	69	19349	25.4928	1	0.720343	0.686968
GOTERM_BP_DIRECT	GO:0006956~complement activation	2	6.25	0.0982461	C4B, C2	22	95	19349	18.5158	1	0.942435	0.89877
Category	Term	Count	%	PValue	Genes	List Total	Pop Hits	Pop Total	Fold Enrichment	Bonferroni	Benjamini	FDR
GOTERM_CC_DIRECT	GO:0042613~MHC class II protein complex	6	18.75	7.84855e-11	HLA-DRB9, HLA-B, HLA-C, HLA-DQA2, HLA-DQB2, HLA-DRB1	24	26	20164	193.885	6.74975e-09	6.74975e-09	5.96489e-09
GOTERM_CC_DIRECT	GO:0071556~integral component of lumenal side of endoplasmic reticulum membrane	5	15.625	2.99719e-08	HLA-B, HLA-C, HLA-DQA2, HLA-DQB2, HLA-DRB1	24	29	20164	144.856	2.57758e-06	1.28879e-06	1.13893e-06
GOTERM_CC_DIRECT	GO:0012507~ER to Golgi transport vesicle membrane	5	15.625	4.54144e-07	HLA-B, HLA-C, HLA-DQA2, HLA-DQB2, HLA-DRB1	24	56	20164	75.0149	3.90556e-05	1.30188e-05	1.1505e-05
GOTERM_CC_DIRECT	GO:0009897~external side of plasma membrane	6	18.75	0.000126636	FLOT1, LY6G5B, LY6G5C, HLA-DQB2, HLA-DRB1, MICB	24	447	20164	11.2774	0.0108323	0.00272268	0.00240609
GOTERM_CC_DIRECT	GO:0000139~Golgi membrane	6	18.75	0.000600076	NOTCH4, HLA-B, HLA-C, HLA-DQA2, HLA-DQB2, HLA-DRB1	24	626	20164	8.05272	0.0503122	0.00999999	0.0088372
GOTERM_CC_DIRECT	GO:0005765~lysosomal membrane	5	15.625	0.000697674	HLA-B, FLOT1, HLA-DQA2, HLA-DQB2, HLA-DRB1	24	363	20164	11.5725	0.0582551	0.00999999	0.0088372
GOTERM_CC_DIRECT	GO:0030658~transport vesicle membrane	3	9.375	0.00114354	HLA-DQA2, HLA-DQB2, HLA-DRB1	24	44	20164	57.2841	0.0937146	0.0140493	0.0124156
GOTERM_CC_DIRECT	GO:0070062~extracellular exosome	9	28.125	0.0022612	C4B, BAG6, HLA-B, FLOT1, HLA-C, HLA-DRB1, PSMB9, PRRC2A, C2	24	2217	20164	3.41069	0.176905	0.02305	0.0203698
GOTERM_CC_DIRECT	GO:0010008~endosome membrane	4	12.5	0.00265218	HLA-B, HLA-DQA2, HLA-DQB2, HLA-DRB1	24	246	20164	13.6612	0.204187	0.02305	0.0203698
GOTERM_CC_DIRECT	GO:0030669~clathrin-coated endocytic vesicle membrane	3	9.375	0.00286719	HLA-DQA2, HLA-DQB2, HLA-DRB1	24	70	20164	36.0071	0.218807	0.02305	0.0203698
GOTERM_CC_DIRECT	GO:0030666~endocytic vesicle membrane	3	9.375	0.00294826	HLA-DQA2, HLA-DQB2, HLA-DRB1	24	71	20164	35.5	0.22425	0.02305	0.0203698
GOTERM_CC_DIRECT	GO:0030670~phagocytic vesicle membrane	3	9.375	0.00328322	HLA-B, TAP2, HLA-C	24	75	20164	33.6067	0.246346	0.0235297	0.0207937
GOTERM_CC_DIRECT	GO:0009986~cell surface	5	15.625	0.00489329	NOTCH4, HLA-B, HLA-C, HLA-DRB1, MICB	24	619	20164	6.78648	0.344171	0.032371	0.0286069
GOTERM_CC_DIRECT	GO:0032588~trans-Golgi network membrane	3	9.375	0.00586839	HLA-DQA2, HLA-DQB2, HLA-DRB1	24	101	20164	24.9554	0.397199	0.0360487	0.031857
GOTERM_CC_DIRECT	GO:0042612~MHC class I protein complex	2	6.25	0.0102211	HLA-B, HLA-C	24	9	20164	186.704	0.586683	0.0586011	0.051787
GOTERM_CC_DIRECT	GO:0016020~membrane	7	21.875	0.05769	BAG6, HLA-B, FLOT1, TAP2, HLA-C, HLA-DRB1, PRRC2A	24	2511	20164	2.34216	0.993965	0.310084	0.274028
GOTERM_CC_DIRECT	GO:0005887~integral component of plasma membrane	5	15.625	0.0784495	NOTCH4, HLA-B, HLA-C, HLA-DQA2, HLA-DRB1	24	1447	20164	2.90313	0.999112	0.396862	0.350715
GOTERM_CC_DIRECT	GO:0005576~extracellular region	6	18.75	0.0862222	C4B, BAG6, NOTCH4, LY6G5B, LY6G5C, C2	24	2117	20164	2.3812	0.999571	0.399628	0.35316
GOTERM_CC_DIRECT	GO:0005886~plasma membrane	10	31.25	0.0882899	C4B, NOTCH4, HLA-B, FLOT1, HLA-C, HLA-DQA2, HLA-DQB2, HLA-DRB1, MICB, PRRC2A	24	4959	20164	1.69423	0.999647	0.399628	0.35316
Category	Term	Count	%	PValue	Genes	List Total	Pop Hits	Pop Total	Fold Enrichment	Bonferroni	Benjamini	FDR
GOTERM_MF_DIRECT	GO:0042605~peptide antigen binding	5	15.625	1.01745e-07	HLA-B, TAP2, HLA-C, HLA-DQB2, HLA-DRB1	23	38	18770	107.38	6.81692e-06	6.81694e-06	6.81694e-06
GOTERM_MF_DIRECT	GO:0032395~MHC class II receptor activity	4	12.5	3.96658e-07	HLA-C, HLA-DQA2, HLA-DQB2, HLA-DRB1	23	13	18770	251.104	2.65757e-05	1.3288e-05	1.3288e-05
GOTERM_MF_DIRECT	GO:0023026~MHC class II protein complex binding	3	9.375	0.000452202	HLA-DQA2, HLA-DQB2, HLA-DRB1	23	27	18770	90.6763	0.0298498	0.0100992	0.0100992
GOTERM_MF_DIRECT	GO:0046977~TAP binding	2	6.25	0.00351232	HLA-B, HLA-C	23	3	18770	544.058	0.210014	0.0588313	0.0588313
GOTERM_MF_DIRECT	GO:0031625~ubiquitin protein ligase binding	3	9.375	0.0485258	BAG6, HLA-DQB2, POU5F1	23	303	18770	8.08007	0.964306	0.650246	0.650246
GOTERM_MF_DIRECT	GO:0042626~ATPase activity, coupled to transmembrane movement of substances	2	6.25	0.0647561	ATP6V1G2, TAP2	23	57	18770	28.6346	0.988729	0.723109	0.723109

## Sheet: go sle
Category	Term	Count	%	PValue	Genes	List Total	Pop Hits	Pop Total	Fold Enrichment	Bonferroni	Benjamini	FDR
GOTERM_BP_DIRECT	GO:0002486~antigen processing and presentation of endogenous peptide antigen via MHC class I via ER pathway, TAP-independent	3	13.6364	1.35787e-05	HLA-H, HLA-C, HLA-F	15	8	19349	483.725	0.00254955	0.00109429	0.00106518
GOTERM_BP_DIRECT	GO:0002480~antigen processing and presentation of exogenous peptide antigen via MHC class I, TAP-independent	3	13.6364	1.74511e-05	HLA-H, HLA-C, HLA-F	15	9	19349	429.978	0.00327545	0.00109429	0.00106518
GOTERM_BP_DIRECT	GO:0060333~interferon-gamma-mediated signaling pathway	4	18.1818	1.7462e-05	HLA-H, HLA-C, HLA-F, HLA-DRB1	15	72	19349	71.663	0.00327751	0.00109429	0.00106518
GOTERM_BP_DIRECT	GO:0001916~positive regulation of T cell mediated cytotoxicity	3	13.6364	0.000156441	HLA-H, HLA-F, HLA-DRB1	15	26	19349	148.838	0.0289848	0.00635012	0.00618123
GOTERM_BP_DIRECT	GO:0002474~antigen processing and presentation of peptide antigen via MHC class I	3	13.6364	0.000168886	HLA-H, HLA-C, HLA-F	15	27	19349	143.326	0.0312544	0.00635012	0.00618123
GOTERM_BP_DIRECT	GO:0006955~immune response	5	22.7273	0.000302356	HLA-H, HLA-C, HLA-F, HLA-DRB1, MICB	15	478	19349	13.493	0.0552657	0.00947382	0.00922186
GOTERM_BP_DIRECT	GO:0050776~regulation of immune response	4	18.1818	0.000449885	HLA-H, HLA-C, HLA-F, MICB	15	215	19349	23.9988	0.0811179	0.0120826	0.0117613
GOTERM_BP_DIRECT	GO:0019882~antigen processing and presentation	3	13.6364	0.000515848	HLA-C, HLA-F, HLA-DRB1	15	47	19349	82.3362	0.0924481	0.0121224	0.0118
GOTERM_BP_DIRECT	GO:0060337~type I interferon signaling pathway	3	13.6364	0.00110937	HLA-H, HLA-C, HLA-F	15	69	19349	56.0841	0.188343	0.0231735	0.0225571
GOTERM_BP_DIRECT	GO:0002479~antigen processing and presentation of exogenous peptide antigen via MHC class I, TAP-dependent	3	13.6364	0.00134381	HLA-H, HLA-C, HLA-F	15	76	19349	50.9184	0.223381	0.0252635	0.0245916
GOTERM_BP_DIRECT	GO:0002429~immune response-activating cell surface receptor signaling pathway	2	9.09091	0.0021692	BAG6, MICB	15	3	19349	859.956	0.335189	0.0370735	0.0360875
GOTERM_BP_DIRECT	GO:0002476~antigen processing and presentation of endogenous peptide antigen via MHC class Ib	2	9.09091	0.0036129	HLA-H, HLA-F	15	5	19349	515.973	0.493613	0.0566021	0.0550967
GOTERM_BP_DIRECT	GO:2000427~positive regulation of apoptotic cell clearance	2	9.09091	0.00433402	C4B, C2	15	6	19349	429.978	0.558054	0.0626766	0.0610097
GOTERM_BP_DIRECT	GO:0002250~adaptive immune response	3	13.6364	0.0408318	HLA-C, HLA-DRB1, MICB	15	450	19349	8.59956	0.999605	0.548313	0.53373
GOTERM_BP_DIRECT	GO:0006956~complement activation	2	9.09091	0.0666079	C4B, C2	15	95	19349	27.1565	0.999998	0.811897	0.790304
GOTERM_BP_DIRECT	GO:0045087~innate immune response	3	13.6364	0.0690976	C4B, HLA-C, C2	15	604	19349	6.40695	0.999999	0.811897	0.790304
GOTERM_BP_DIRECT	GO:0030449~regulation of complement activation	2	9.09091	0.0780835	C4B, C2	15	112	19349	23.0345	1	0.851159	0.828521
GOTERM_BP_DIRECT	GO:0030154~cell differentiation	3	13.6364	0.0814939	BAG6, CCHCR1, PRRC2A	15	664	19349	5.82801	1	0.851159	0.828521
Category	Term	Count	%	PValue	Genes	List Total	Pop Hits	Pop Total	Fold Enrichment	Bonferroni	Benjamini	FDR
GOTERM_CC_DIRECT	GO:0071556~integral component of lumenal side of endoplasmic reticulum membrane	4	18.1818	1.47904e-06	HLA-H, HLA-C, HLA-F, HLA-DRB1	17	29	20164	163.602	0.000107964	0.00010797	9.61376e-05
GOTERM_CC_DIRECT	GO:0012507~ER to Golgi transport vesicle membrane	4	18.1818	1.10747e-05	HLA-H, HLA-C, HLA-F, HLA-DRB1	17	56	20164	84.7227	0.000808129	0.000386578	0.000344213
GOTERM_CC_DIRECT	GO:0009897~external side of plasma membrane	6	27.2727	1.86866e-05	HLA-H, LY6G5B, LY6G5C, HLA-F, HLA-DRB1, MICB	17	447	20164	15.921	0.0013632	0.000386578	0.000344213
GOTERM_CC_DIRECT	GO:0042612~MHC class I protein complex	3	13.6364	2.11824e-05	HLA-H, HLA-C, HLA-F	17	9	20164	395.373	0.00154513	0.000386578	0.000344213
GOTERM_CC_DIRECT	GO:0009986~cell surface	5	22.7273	0.00119236	HLA-H, HLA-C, HLA-F, HLA-DRB1, MICB	17	619	20164	9.58092	0.0834091	0.0174084	0.0155007
GOTERM_CC_DIRECT	GO:0030670~phagocytic vesicle membrane	3	13.6364	0.0015837	HLA-H, HLA-C, HLA-F	17	75	20164	47.4447	0.109259	0.0192684	0.0171568
GOTERM_CC_DIRECT	GO:0005615~extracellular space	7	31.8182	0.00249407	C4B, HLA-H, GABBR1, HLA-F, HLA-DRB1, MICB, C2	17	1911	20164	4.34475	0.166644	0.0244903	0.0218065
GOTERM_CC_DIRECT	GO:0055038~recycling endosome membrane	3	13.6364	0.00268387	HLA-H, HLA-C, HLA-F	17	98	20164	36.3097	0.178141	0.0244903	0.0218065
GOTERM_CC_DIRECT	GO:0031901~early endosome membrane	3	13.6364	0.00848028	HLA-H, HLA-C, HLA-F	17	177	20164	20.1037	0.46297	0.0687845	0.0612465
GOTERM_CC_DIRECT	GO:0000139~Golgi membrane	4	18.1818	0.0123321	HLA-H, HLA-C, HLA-F, HLA-DRB1	17	626	20164	7.57903	0.595799	0.0900247	0.080159
GOTERM_CC_DIRECT	GO:0042613~MHC class II protein complex	2	9.09091	0.02044	HLA-C, HLA-DRB1	17	26	20164	91.2398	0.778556	0.125427	0.111682
GOTERM_CC_DIRECT	GO:0005576~extracellular region	6	27.2727	0.0206181	C4B, BAG6, GABBR1, LY6G5B, LY6G5C, C2	17	2117	20164	3.36169	0.781476	0.125427	0.111682
GOTERM_CC_DIRECT	GO:0070062~extracellular exosome	6	27.2727	0.0247515	C4B, BAG6, HLA-C, HLA-DRB1, PRRC2A, C2	17	2217	20164	3.21006	0.839521	0.138989	0.123757
GOTERM_CC_DIRECT	GO:0005886~plasma membrane	8	36.3636	0.0736526	C4B, HLA-H, GABBR1, HLA-C, HLA-F, HLA-DRB1, MICB, PRRC2A	17	4959	20164	1.91348	0.996246	0.384046	0.341958
Category	Term	Count	%	PValue	Genes	List Total	Pop Hits	Pop Total	Fold Enrichment	Bonferroni	Benjamini	FDR
GOTERM_MF_DIRECT	GO:0042605~peptide antigen binding	4	18.1818	4.20971e-06	HLA-H, HLA-C, HLA-F, HLA-DRB1	17	38	18770	116.223	0.000248343	0.000248373	0.000248373
GOTERM_MF_DIRECT	GO:0030881~beta-2-microglobulin binding	2	9.09091	0.00680035	HLA-H, HLA-F	17	8	18770	276.029	0.331414	0.20061	0.20061
GOTERM_MF_DIRECT	GO:0032395~MHC class II receptor activity	2	9.09091	0.0110285	HLA-C, HLA-DRB1	17	13	18770	169.864	0.480193	0.216894	0.216894
GOTERM_MF_DIRECT	GO:0005102~receptor binding	3	13.6364	0.0448436	BAG6, HLA-H, HLA-F	17	401	18770	8.26023	0.933259	0.661443	0.661443

## Sheet: go ss
Category	Term	Count	%	PValue	Genes	List Total	Pop Hits	Pop Total	Fold Enrichment	Bonferroni	Benjamini	FDR
GOTERM_BP_DIRECT	GO:0060333~interferon-gamma-mediated signaling pathway	3	21.4286	0.000283318	HLA-C, HLA-DQA2, HLA-DQB2	8	72	19349	100.776	0.0190839	0.0192656	0.017849
GOTERM_BP_DIRECT	GO:0002503~peptide antigen assembly with MHC class II protein complex	2	14.2857	0.00577497	HLA-DQA2, HLA-DQB2	8	16	19349	302.328	0.325535	0.115401	0.106916
GOTERM_BP_DIRECT	GO:0002381~immunoglobulin production involved in immunoglobulin mediated immune response	2	14.2857	0.00613495	HLA-DQA2, HLA-DQB2	8	17	19349	284.544	0.341942	0.115401	0.106916
GOTERM_BP_DIRECT	GO:0002504~antigen processing and presentation of peptide or polysaccharide antigen via MHC class II	2	14.2857	0.00721423	HLA-DQA2, HLA-DQB2	8	20	19349	241.862	0.388809	0.115401	0.106916
GOTERM_BP_DIRECT	GO:0002250~adaptive immune response	3	21.4286	0.0104889	HLA-C, HLA-DQA2, HLA-DQB2	8	450	19349	16.1242	0.511793	0.115401	0.106916
GOTERM_BP_DIRECT	GO:0006955~immune response	3	21.4286	0.011779	HLA-C, HLA-DQA2, HLA-DQB2	8	478	19349	15.1797	0.553236	0.115401	0.106916
GOTERM_BP_DIRECT	GO:0050870~positive regulation of T cell activation	2	14.2857	0.0118795	HLA-DQA2, HLA-DQB2	8	33	19349	146.583	0.556317	0.115401	0.106916
GOTERM_BP_DIRECT	GO:0019882~antigen processing and presentation	2	14.2857	0.0168827	HLA-C, HLA-DQA2	8	47	19349	102.92	0.68583	0.143503	0.132951
GOTERM_BP_DIRECT	GO:0019886~antigen processing and presentation of exogenous peptide antigen via MHC class II	2	14.2857	0.0356269	HLA-DQA2, HLA-DQB2	8	100	19349	48.3725	0.915147	0.269181	0.249388
GOTERM_BP_DIRECT	GO:0050852~T cell receptor signaling pathway	2	14.2857	0.0653904	HLA-DQA2, HLA-DQB2	8	186	19349	26.0067	0.989934	0.444655	0.411959
Category	Term	Count	%	PValue	Genes	List Total	Pop Hits	Pop Total	Fold Enrichment	Bonferroni	Benjamini	FDR
GOTERM_CC_DIRECT	GO:0042613~MHC class II protein complex	3	21.4286	4.45524e-05	HLA-C, HLA-DQA2, HLA-DQB2	9	26	20164	258.513	0.00249188	0.00155745	0.00139058
GOTERM_CC_DIRECT	GO:0071556~integral component of lumenal side of endoplasmic reticulum membrane	3	21.4286	5.56231e-05	HLA-C, HLA-DQA2, HLA-DQB2	9	29	20164	231.77	0.00311013	0.00155745	0.00139058
GOTERM_CC_DIRECT	GO:0012507~ER to Golgi transport vesicle membrane	3	21.4286	0.000209856	HLA-C, HLA-DQA2, HLA-DQB2	9	56	20164	120.024	0.0116844	0.00391732	0.00349761
GOTERM_CC_DIRECT	GO:0005765~lysosomal membrane	3	21.4286	0.00842299	FLOT1, HLA-DQA2, HLA-DQB2	9	363	20164	18.5161	0.377297	0.117922	0.105287
GOTERM_CC_DIRECT	GO:0009897~external side of plasma membrane	3	21.4286	0.0125667	FLOT1, LY6G5B, HLA-DQB2	9	447	20164	15.0365	0.507467	0.140747	0.125667
GOTERM_CC_DIRECT	GO:0030658~transport vesicle membrane	2	14.2857	0.0173271	HLA-DQA2, HLA-DQB2	9	44	20164	101.838	0.624247	0.16172	0.144392
GOTERM_CC_DIRECT	GO:0000139~Golgi membrane	3	21.4286	0.0237964	HLA-C, HLA-DQA2, HLA-DQB2	9	626	20164	10.737	0.740426	0.173159	0.154606
GOTERM_CC_DIRECT	GO:0030669~clathrin-coated endocytic vesicle membrane	2	14.2857	0.0274419	HLA-DQA2, HLA-DQB2	9	70	20164	64.0127	0.78949	0.173159	0.154606
GOTERM_CC_DIRECT	GO:0030666~endocytic vesicle membrane	2	14.2857	0.0278291	HLA-DQA2, HLA-DQB2	9	71	20164	63.1111	0.794133	0.173159	0.154606
GOTERM_CC_DIRECT	GO:0032588~trans-Golgi network membrane	2	14.2857	0.0393826	HLA-DQA2, HLA-DQB2	9	101	20164	44.3652	0.894604	0.204393	0.182494
GOTERM_CC_DIRECT	GO:0042470~melanosome	2	14.2857	0.0401486	ATP6V1G2, FLOT1	9	103	20164	43.5038	0.899208	0.204393	0.182494
GOTERM_CC_DIRECT	GO:0010008~endosome membrane	2	14.2857	0.0935479	HLA-DQA2, HLA-DQB2	9	246	20164	18.215	0.995914	0.432879	0.386499
Category	Term	Count	%	PValue	Genes	List Total	Pop Hits	Pop Total	Fold Enrichment	Bonferroni	Benjamini	FDR
GOTERM_MF_DIRECT	GO:0032395~MHC class II receptor activity	3	21.4286	1.23697e-05	HLA-C, HLA-DQA2, HLA-DQB2	9	13	18770	481.282	0.000185529	0.000185545	0.000185545
GOTERM_MF_DIRECT	GO:0023026~MHC class II protein complex binding	2	14.2857	0.0114521	HLA-DQA2, HLA-DQB2	9	27	18770	154.486	0.158671	0.0804237	0.0804237
GOTERM_MF_DIRECT	GO:0042605~peptide antigen binding	2	14.2857	0.0160847	HLA-C, HLA-DQB2	9	38	18770	109.766	0.215911	0.0804237	0.0804237
