# Supplementary material for: The causal relationship between neuromyelitis optica spectrum disorder and other autoimmune diseases
Source: Front Immunol. 2022 Sep 29;13:959469. doi: 10.3389/fimmu.2022.959469 (PMC9562912; doi:10.3389/fimmu.2022.959469)
Supplement: Additional file 3 — Prediction of therapeutic chemicals using Comparative Toxicogenomics Database. [file Table_3.xlsx]

## Sheet: CTD aitd
GO ID	Chemical	Interaction	PubChem CID	Pharmacology and Biochemistry	Use in clinical trials	FDA UNII		Catogery
GO:0060337	Tofacitinib	Inhibits	9926791	Janus Kinase Inhibitors	Alopecia Areata, ANCA-associated Vasculitis, Ankylosing Spondylitis, Alzheimer's Disease, Chronic Pouchitis, COVID-19, Cholangiocarcinoma and Other Mesothelin Expressing Solid Tumors, Crohn's Disease, Depression, Down Syndrome, Dermatomyositis, End-Stage Renal Disease, Inflammatory Eye Disease, Interstitial Lung Disease, Juvenile Idiopathic Arthritis, Kidney Transplant, Myasthenia Gravis, Psorias…	87LA6FU830		Janus Kinase Inhibitors
GO:0050870	Mocetinostat	Inhibits	9865515	Histone Deacetylase Inhibitors	Acute Myeloid Leukemia, Chronic Lymphocytic Leukemia, Diffuse Large B-Cell Lymphoma and Follicular Lymphoma, Hodgkin's Lymphoma, Metastatic Leiomyosarcoma, Myelodysplastic Syndrome, Non-Hodgkin's Lymphoma, Non-Small Cell Lung Cancer, Rhabdomyosarcoma, Squamous Cell Carcinoma of the Oral Cavity, Urothelial Carcinoma	A6GWB8T96J		Histone Deacetylase Inhibitors
GO:0050870	Sodium arsenite	Inhibits	443495	Enzyme Inhibitors; Inhibits proinflammatory factors such as IL6 pathway and Granzyme B	Prostate Cancer and Bone Metastases	48OVY2OC72	Acute Toxic	Enzyme Inhibitors
GO:0050776	Sodium arsenite	Inhibits	443495	Enzyme Inhibitors; Inhibits proinflammatory factors such as IL6 pathway and Granzyme B	Prostate Cancer and Bone Metastases	48OVY2OC72	Acute Toxic	Enzyme Inhibitors
GO:0045087	Tofacitinib	Inhibits	9926791	Janus Kinase Inhibitors	Alopecia Areata, ANCA-associated Vasculitis, Ankylosing Spondylitis, Alzheimer, Chronic Pouchitis, COVID-19, Cholangiocarcinoma and Other Mesothelin Expressing Solid Tumors, Crohn's Disease, Depression, Down Syndrome, Dermatomyositis, End-Stage Renal Disease, Inflammatory Eye Disease, Interstitial Lung Disease, Juvenile Idiopathic Arthritis, Kidney Transplant, Myasthenia Gravis, Psoriasis, Rheuma…	87LA6FU830		Janus Kinase Inhibitors
GO:0016032	3-ingenyl angelate	Inhibits	6918670	Selective small-molecule activator of protein kinase C	Molluscum Contagiosum, Actinic Keratosis, Basal Cell Carcinoma, Lentigo Melanoma,	7686S50JAH	Acute Toxic	Selective small-molecule activator of protein kinase C
GO:0016032	4-(4-guanidinobenzoyloxy)phenylacetic acid (FOY251)	Inhibits	130394	TMPRSS2 inhibitor	COVID-19	-		Protease inhibitors
GO:0016032	Camostat	Inhibits	2536	Protease inhibitor; Trypsin Inhibitors	COVID-19, Chronic pancreatitis, Durg induced lung injury	0FD207WKDU		Protease inhibitor; Trypsin inhibitors
GO:0016032	Cannabidiolic acid	Inhibits	160570	-	COVID-19, Hyperalgesia, Inflammation	FJX8O3OJCD
GO:0016032	Cannabigerolic acid	Inhibits	6449999	-	COVID-19	80I4ZM847Y
GO:0016032	Fatostatin	Inhibits	1889993	Inhibits activation of SREBP; Increase TGFB1 expression	Bone resorption, Fatty liver, Fibrosis, Hepatomegaly, Hyperglycemia, Neoplasma metastasis, Prostatic cancer, Proteinuria, Weight gain	-	Acute Toxic	Anticarcinogenic Agents
GO:0016032	Favipiravir	Inhibits	492405	Antiviral Agents	COVID-19, Ebola, Henipavirus, Tick-Borne Diseases,	EW5GL2X7E0		Antiviral Agents
GO:0016032	Isoquercitrin	Inhibits	5280804	Protein disulfide isomerase inhibitor, with antioxidant and potential antithrombotic activity	Sickle Cell Disease, COVID-19, Kidney cancer, Hyperglycemia, Influenza, Weight loss, Chronic kideny disease	6HN2PC637T		Natural compound
GO:0016032	Masoprocol	Inhibits	71398	Antineoplastic Agent; Antioxidants; Lipoxygenase Inhibitors; Cyclooxygenase Inhibitors	Prostate cancer	7BO8G1BYQU		Anticarcinogenic Agents
GO:0016032	Nafamostat	Inhibits	4413	Anticoagulants; Serine Proteinase Inhibitors; Trypsin Inhibitors; Complement Inactivating Agents; Anti-Inflammatory Agents, Non-Steroidal; Protease Inhibitors	COVID-19, Disseminated Intravascular Coagulation, Pain, Retinal Degeneration, Postreperfusion Syndrome	Y25LQ0H97D		Protease Inhibitors
GO:0016032	PF-429242	Inhibits	23661637	Subtilisin kexin isozyme-1/site-1 protease inhibitor	HCV Infection	49WB3OA7VN		Protease Inhibitors
GO:0016032	Resveratrol	Inhibits	445154	Anti-Inflammatory Agents, Non-Steroidal; Anticarcinogenic Agents; Antimutagenic Agents; Antineoplastic Agents, Phytogenic; Antioxidants; Enzyme Inhibitors; Platelet Aggregation Inhibitors; Inhibits IL6 and IL17 expression	Alzheimer's Disease, Knee Osteoarthritis, Insulin Resistance, Chronic Kidney Disease, Pain, Friedreich Ataxia, COVID-19, COPD, Cystic Fibrosis, Acute Secondary Brain Injury, HBV Infection, Age-Related Macular Degeneration, Metabolic Syndrome, Huntington Disease, Gastrointestinal Tumors, PCOS, Multiple Myeloma, Type 2 Diabetis, Colorectal Cancer and Hepatic Metastases, Post-ERCP Pancreatitis, Schi…	Q369O8926L		Anticarcinogenic Agents
GO:0010498	Acetylcysteine	Inhibits	12035	Free Radical Scavengers; Antiviral Agents; Expectorants	CID_12035_clinicaltrials, including Multiple Sclerosis	WYQ7N0BPYC		Antiviral Agents
GO:0010498	Bortezomib	Inhibits	387447	Antineoplastic Agents	CID_387447_clinicaltrials, including Myasthenia Gravis|Systemic Lupus Erythematosus|Rheumatoid Arthritis	69G8BD63PP	Acute Toxic	Anticarcinogenic Agents
GO:0010498	Carfilzomib	Inhibits	11556711	Proteasome Inhibitors	CID_11556711_clinicaltrials, including B/T cell lymphoma	72X6E3J5AR	Acute Toxic	Proteasome Inhibitors
GO:0010498	Delanzomib	Inhibits	24800541	Proteasome Inhibitors	Multiple Myeloma, Solid Tumours or Non-Hodgkin's Lymphomas	6IF28942WO		Proteasome Inhibitors
GO:0010498	Epoxomicin	Inhibits	11226684	Proteasome Inhibitors	Hyperalgesia	Y0900I3U8U		Proteasome Inhibitors
GO:0010498	Ixazomib	Inhibits	25183872	Antineoplastic Agents, Protease Inhibitors	B-Cell Lymphoma, Multiple Myeloma, AML, Systemic Light Chain (AL) Amyloidosis, Latent HIV Reservoir, Solitary Plasmacytoma of Bone, Advanced or Metastatic Kidney Cancer, Scleroderma-related Lung Disease, Glioblastoma, Peripheral T-cell Lymphoma (PTCL), Advanced Triple Negative Breast Cancer, Advanced Sarcoma, Acute Lymphoblastic Leukemia (ALL) or Lymphoblastic Lymphoma (LLy), Follicular Lymphoma,…	71050168A2		Anticarcinogenic Agents
GO:0010498	Marizomib	Inhibits	11347535	Protease Inhibitors	High Grade Glioma and Newly Diagnosed Glioblastoma, Advanced Solid Tumor Malignancies or Refractory Lymphoma	703P9YDP7F		Protease Inhibitors
GO:0010498	Quercetin	Inhibits	5280343	Antioxidants	Alzheimer's Disease, Squamous Cell Carcinoma, COPD, COVID-19, Type 2 Diabetes, Oral Mucositis,	9IKM0I5T1E		Natural compound
GO:0006956	Betaxolol	Inhibits	2369	Sympatholytics, Antihypertensive Agents, Adrenergic beta-1 Receptor Antagonists	Open-angle Glaucoma or Ocular Hypertension, Retinopathy of Prematurity, Hypertention	-		Beta-Adrenergic Receptor Antagonists
GO:0006956	Citric Acid	Inhibits	311	Anticoagulants, Calcium Chelating Agents	Phosphate Kidney Stone Disease, Asthma,	XF417D3PSL		Anticoagulants
GO:0006956	Edetic Acid	Inhibits	6049	Anticoagulants; Antidotes; Chelating Agents,	Critical Limb Ischemia, Herpes Simplex Virus Eruptions,	9G34HU7RV0		Anticoagulants
GO:0006956	Timolol	Inhibits	33624	Beta-Adrenergic Receptor Antagonists	Chronic DFU, Glaucoma, Acne and Rosacea, Epistaxis in Hereditary Hemorrhagic Telangiectasia (HHT), Open-Angle Glaucoma or Ocular Hypertension, Migraine, Sturge-Weber Syndrome, Thyroid Eye Disease, Proliferating Infantile Hemangiomas,	5JKY92S7BR		Beta-Adrenergic Receptor Antagonists
GO:0002503	2-tert-butylhydroquinone	Inhibits	16043	Anticarcinogenic and chemopreventive agent	acne vulgaris	C12674942B		Anticarcinogenic Agents
GO:0002503	Dimethyl Fumarate	Inhibits	637568	Dermatologic Agents, Immunosuppressive Agents, Radiation-Sensitizing Agents	Multiple Sclerosis, Acute Ischemic Stroke, Intracerebral Hemorrhage, Psoriasis, Rheumatoid Arthritis, Pulmonary Hypertension	FO2303MNI2		Immunosuppressive Agents
GO:0002503	Sodium arsenite	Inhibits	443495	Enzyme Inhibitors; Inhibits proinflammatory factors such as IL6 pathway and Granzyme B	Prostate Cancer and Bone Metastases	48OVY2OC72	Acute Toxic	Enzyme Inhibitors
GO:0002250	Chloroquine	Inhibits	2719	Amebicides, antimalarials, antirheumatic Agents	Malaria, COVID-19, Metabolic Syndrome, Breast Cancer, glioma	-		Antirheumatic Agents

## Sheet: CTD sle
GO ID	Chemical	Interaction	PubChem CID	Pharmacology and Biochemistry	Use in clinical trials	FDA UNII		Category
GO:0060337	Tofacitinib	Inhibits	9926791	Janus Kinase Inhibitors	Alopecia Areata, ANCA-associated Vasculitis, Ankylosing Spondylitis, Alzheimer's Disease, Chronic Pouchitis, COVID-19, Cholangiocarcinoma and Other Mesothelin Expressing Solid Tumors, Crohn's Disease, Depression, Down Syndrome, Dermatomyositis, End-Stage Renal Disease, Inflammatory Eye Disease, Interstitial Lung Disease, Juvenile Idiopathic Arthritis, Kidney Transplant, Myasthenia Gravis, Psorias…	87LA6FU830		Janus Kinase Inhibitors
GO:0050776	Sodium arsenite	Inhibits	443495	Enzyme Inhibitors; Inhibits proinflammatory factors such as IL6 pathway and Granzyme B	Prostate Cancer and Bone Metastases	48OVY2OC72	Acute Toxic	Enzyme Inhibitors
GO:0045087	Tofacitinib	Inhibits	9926791	Janus Kinase Inhibitors	Alopecia Areata, ANCA-associated Vasculitis, Ankylosing Spondylitis, Alzheimer's Disease, Chronic Pouchitis, COVID-19, Cholangiocarcinoma and Other Mesothelin Expressing Solid Tumors, Crohn's Disease, Depression, Down Syndrome, Dermatomyositis, End-Stage Renal Disease, Inflammatory Eye Disease, Interstitial Lung Disease, Juvenile Idiopathic Arthritis, Kidney Transplant, Myasthenia Gravis, Psorias…	87LA6FU830		Janus Kinase Inhibitors
GO:0006956	Betaxolol	Inhibits	2369	Sympatholytics, Antihypertensive Agents, Adrenergic beta-1 Receptor Antagonists	Open-angle Glaucoma or Ocular Hypertension, Retinopathy of Prematurity, Hypertention	-		Beta-Adrenergic Receptor Antagonists
GO:0006956	Citric Acid	Inhibits	311	Anticoagulants, Calcium Chelating Agents	Phosphate Kidney Stone Disease, Asthma,	XF417D3PSL		Anticoagulants
GO:0006956	Edetic Acid	Inhibits	6049	Anticoagulants; Antidotes; Chelating Agents,	Critical Limb Ischemia, Herpes Simplex Virus Eruptions,	9G34HU7RV0		Anticoagulants
GO:0006956	Timolol	Inhibits	33624	Beta-Adrenergic Receptor Antagonists	Chronic DFU, Glaucoma, Acne and Rosacea, Epistaxis in Hereditary Hemorrhagic Telangiectasia (HHT), Open-Angle Glaucoma or Ocular Hypertension, Migraine, Sturge-Weber Syndrome, Thyroid Eye Disease, Proliferating Infantile Hemangiomas,	5JKY92S7BR		Beta-Adrenergic Receptor Antagonists
GO:0002250	Chloroquine	Inhibits	2719	Amebicides, antimalarials, antirheumatic Agents	Malaria, COVID-19, Metabolic Syndrome, Breast Cancer, glioma	-		Antirheumatic Agents

## Sheet: CTD ss
GO ID	Chemical	Interaction	PubChem CID	Pharmacology and Biochemistry	Use in clinical trials	FDA UNII		Category
GO:0050870	Mocetinostat	Inhibits	9865515	Histone Deacetylase Inhibitors	Acute Myeloid Leukemia, Chronic Lymphocytic Leukemia, Diffuse Large B-Cell Lymphoma and Follicular Lymphoma, Hodgkin's Lymphoma, Metastatic Leiomyosarcoma, Myelodysplastic Syndrome, Non-Hodgkin's Lymphoma, Non-Small Cell Lung Cancer, Rhabdomyosarcoma, Squamous Cell Carcinoma of the Oral Cavity, Urothelial Carcinoma	A6GWB8T96J		Histone Deacetylase Inhibitors
GO:0050870	Sodium arsenite	Inhibits	443495	Enzyme Inhibitors; Inhibits proinflammatory factors such as IL6 pathway and Granzyme B	Prostate Cancer and Bone Metastases	48OVY2OC72	Acute Toxic	Enzyme Inhibitors
GO:0002503	2-tert-butylhydroquinone	Inhibits	16043	Anticarcinogenic and chemopreventive agent	acne vulgaris	C12674942B		Anticarcinogenic Agents
GO:0002503	Dimethyl Fumarate	Inhibits	637568	Dermatologic Agents, Immunosuppressive Agents, Radiation-Sensitizing Agents	Multiple Sclerosis, Acute Ischemic Stroke, Intracerebral Hemorrhage, Psoriasis, Rheumatoid Arthritis, Pulmonary Hypertension	FO2303MNI2		Immunosuppressive Agents
GO:0002503	Sodium arsenite	Inhibits	443495	Enzyme Inhibitors; Inhibits proinflammatory factors such as IL6 pathway and Granzyme B	Prostate Cancer and Bone Metastases	48OVY2OC72	Acute Toxic	Enzyme Inhibitors
GO:0002250	Chloroquine	Inhibits	2719	Amebicides, antimalarials, antirheumatic Agents	Malaria, COVID-19, Metabolic Syndrome, Breast Cancer, glioma	-

## Sheet: CID_12035_clinicaltrials
Acetaminophen Overdose
Acute Ischemic Stroke
Acute Kidney Failure
Acute Liver Failure
Acute Lung Injury
Acute Myocardial Infarction
Acute Respiratory Distress Syndrome
Adipose Tissue Atrophy|Deformity of Reconstructed Breast|Graft Loss
Adrenomyeloneuropathy
Alcoholic Hepatitis
Alcoholism
Alzheimer Disease
Ameliorating Oxidative Stress in Type 1 Diabetes
Anemia|Atherosclerosis|End-Stage Renal Disease|Oxidative Stress|Pro-Inflammation
Anorexia Nervosa|Compulsive Behavior
Anosmia
Asthma
Atelectasis
Autism Spectrum Disorder
Autistic Disorder
Bacterial Vaginosis
Biliary Atresia
Bipolar Disorder
Bone Marrow Suppression|Brain and Central Nervous System Tumors|Drug/Agent Toxicity by Tissue/Organ|Long-term Effects Secondary to Cancer Therapy in Children
Borderline Personality Disorder|Self-Injurious Behavior
Brain Death|Chronic Renal Insufficiency
Breast; Deformity, Congenital|Graft Loss|Adipose Tissue Atrophy|Breast; Atrophy
Bronchiolitis Acute
Bulimia Nervosa
Burning Mouth Syndrome
Cannabis Dependence
Cannabis Use Disorder
Carcinoma, Non-Small-Cell Lung|Carcinoma, Small Cell Lung|Mesothelioma
Cardiac Arrhythmia
Cardiac Surgery and Cardiopulmonary Bypass
Cardiac Surgery for Rheumatic Valvular Heart Disease|Renal Dysfunction
Cardiovascular Disease
Carpal Tunnel Syndrome|Hand Injuries and Disorders|Nerve Compression|Splints|Carpal Tunnel|Carpal Tunnel Release
CBS Deficiency
Cervical Cerclage
Chorioamnionitis|Brain Injury
Chronic Kidney Disease
Chronic Obstructive Pulmonary Disease
Chronic Sinonasal Symptoms
Chronic Thromboembolic Pulmonary Hypertension
Chronic Traumatic Brain Injury
Cisplatin Nephrotoxicity
Clomiphene Citrate Resistant Polycystic Ovary Syndrome
Cocaine Abuse|Cocaine Dependence
Cocaine Addiction
Cocaine Dependence
Cocaine Dependence|Healthy
Cocaine-Related Disorders
Common Cold
Common Cold Associated With Cough
Contrast Induced Nephropathy
COPD
COPD|Chronic Bronchitis
Cornelia de Lange Syndrome
Corona Virus Disease 19 (Covid19)|Corona Virus Infection|Severe Acute Respiratory Syndrome Coronavirus 2(SARS-CoV2)
Coronary Artery Disease
Coronary Artery Disease|Coronary Artery Angiography|Coronary Catheterization|Contrast-induced Nephropathy|Stable Angina|Acute Coronary Syndrome
COVID|Sars-CoV2|SARS-Associated Coronavirus as Cause of Disease Classified Elsewhere|Oxidative Stress
COVID-19 Pneumonia|COVID-19|Ventilator Associated Pneumonia|COVID-19 Acute Respiratory Distress Syndrome
Covid19
Covid-19
Covid19|COVID-19 Pneumonia|COVID-19 Respiratory Infection|COVID-19 Lower Respiratory Infection|SARS-CoV2 Infection|SARS-CoV-2 Acute Respiratory Disease|SARS-Associated Coronavirus as Cause of Disease Classified Elsewhere|Oxidative Stress
Creatinine Clearance
Cystic Fibrosis
Deceased Kidney Transplantation
Deliberate Self Harm
Depression
Detection of Different Prognostic Factors and Their Relation With the Outcome|Using New Protocol to Prove the Role of N-acetyl Cysteine and Adequate Supportive Measures in Aluminum Phosphide Poisoning
Diabetes Mellitus|Iron Metabolism Disorders|Gastroduodenal Ulcer|Optic Atrophy|Sensorineural Hearing Loss|Platelet Dysfunction
Diabetes|Proteinuria
Diabetic Foot Ulcers
Diabetic Nephropathies|Proteinuria|Oxidative Stress
Diabetic Nephropathy|Chronic Kidney Disease|Diabetes Type 2
Diabetic Neuropathies
Disorder Related to Renal Transplantation
Drug Induced Liver Injury
Drug Induced Nephrotoxicity
Drug-Induced Acute Liver Injury
Drug-induced Ototoxicity in Peritoneal Dialysis Patients
End Stage Liver Failure
End-Stage Kidney Disease|Peritoneal Dialysis
End-Stage Renal Disease|Dialysis|Hemodialysis
Engraft Failure|Relapse|GVHD
Erythrocytosis|Mountain Sickness
Esophageal Squamous Cell Carcinoma
Female Infertility
Focus is Determination of the Role of SNO-Hb in Forearm Blood Flow Regulation
Foot Ulcer, Diabetic
Gastric Mucosal Lesion
Gastrointestinal Neoplasms|Bronchial Carcinoma|Hodgkin Disease|Non-Hodgkin Lymphoma|Weight Loss
Gaucher Disease Type 1
Glutathione Metabolism Anemias
Graft vs Host Disease|Bronchiolitis Obliterans
Gulf War Syndrome
Haploidentical Hematopoietic Stem Cell Transplantation
Head and Neck Neoplasms
Healthy
Hearing Loss
Hearing Loss, Extreme
Heart Disease|Acute Renal Failure
Heart Failure, Congestive|Kidney Failure, Chronic
Helicobacter Pylori Infection
Hemodialysis|Renal Failure
Hepatectomy|Reperfusion Injury
Hepatitis C
Hermansky-Pudlak Syndrome (HPS)|Pulmonary Fibrosis|Oculocutaneous Albinism|Platelet Storage Pool Deficiency|Metabolic Disease
Homocystinuria
Hypertension|Diabetes Mellitus Type 2
Hypertrophic Cardiomyopathy
Idiopathic Pulmonary Fibrosis
Immune Thrombocytopenia
Immunity Disorders
Infections, Respiratory Tract
Influenza
Insulin Resistance|Metabolic Syndrome x
Interstitial Lung Disease|Connective Tissue Disease
Irritable Bowel Syndrome With Diarrhea
Ischemic Reperfusion Injury|Insufficiency; Hepatic, Postoperative|Liver Tumour
Kidney Diseases|Contrast Media Reaction
Kidney Failure
Kidney Failure, Acute|Kidney Failure, Chronic|Cardiac Surgical Procedures
Kidney Failure, Acute|Oxidative Stress Induction
Labor, Premature|Preterm Premature Rupture of the Membranes|Infection|Inflammation|Chorioamnionitis
Liver Cirrhoses
Liver Failure|Liver Failure, Acute|Liver Diseases|Carcinoma, Hepatocellular|Liver Neoplasms
Lymphoma
m.3243A>G Mutation Carrier and Low Brain Glutathione Levels
Major Depressive Disorder
Malignant Ovarian Endometrioid Tumor|Malignant Ovarian Serous Tumor|Recurrent Fallopian Tube Carcinoma|Recurrent Ovarian Carcinoma|Recurrent Primary Peritoneal Carcinoma
Marijuana Abuse
Melanoma (Skin)
Methamphetamine Abuse|Methamphetamine Dependence|Substance Abuse
Methamphetamine Dependence in Remission
Microalbuminuria|Sickle Cell Nephropathy
Mild Cognitive Impairment
Mild Traumatic Brain Injury
Mouth Diseases|Mouth Ulcers|Oral Mucositis|Head and Neck Cancer
Mucositis|Oral Complications|Recurrent Adenoid Cystic Carcinoma of the Oral Cavity|Recurrent Basal Cell Carcinoma of the Lip|Recurrent Lymphoepithelioma of the Nasopharynx|Recurrent Lymphoepithelioma of the Oropharynx|Recurrent Mucoepidermoid Carcinoma of the Oral Cavity|Recurrent Salivary Gland Cancer|Recurrent Squamous Cell Carcinoma of the Larynx|Recurrent Squamous Cell Carcinoma of the Lip an…
Mucus Obstruction|Intubation
Multiple Sclerosis
Myeloproliferative Neoplasm|MPN|Essential Thrombocythemia|Polycythemia Vera|Myelofibrosis
Neuroectodermal Tumors, Primitive|Liver Neoplasms|Osteosarcoma|Other Childhood Cancers Using Cisplatin-based Regimens
Neurofibromatosis 1
Neuromuscular Disease
Neuropathic Pain
Nicotine Dependence
Nicotine Dependence, Cigarettes
Nicotine Dependence|Smoking
Niemann-Pick Disease, Type C
Non-Cystic Fibrosis Bronchiectasis
Obesity|Hyperlipidemia|Insulin Resistance|Hypertension
Obsessive-Compulsive Disorder
OCD
Onychophagia
Otosclerosis
Ototoxic Hearing Loss
Ototoxic Hearing Loss|Ototoxic Hearing Loss, Bilateral|Ototoxicity|Tinnitus
Ovarian Cancer|Cognitive Impairment
Ovarian Carcinoma, Stage 3 or 4|Epithelial Ovarian Carcinoma|Primary Peritoneal Carcinoma
Overdose
Oxidative Stress|Septic Shock
Paracetamol Overdose
Parkinson Disease
Pathologic Skin Picking|Neurotic Excoriation|Psychogenic Excoriation|Dermatillomania
Pathological Gambling
Patients at Risk for Melanoma
PCOS
Peripheral Neuropathy Due to Chemotherapy
Pilon Fracture
Pneumonia, Viral|Covid19|ARDS|Oxidative Stress
Polycystic Ovary Syndrome
Post-ERCP Pancreatitis
Postoperative Acute Kidney Injury After Off-pump Coronary Artery Bypass Graft
Postoperative Pain
Posttraumatic Stress Disorder
Posttraumatic Stress Disorder (PTSD)|Alcohol Use Disorder (AUD)|Substance Use Disorder (SUD)
Preserving Kidney Function in People Who Are at High Risk of Developing Contrast-induced Nephropathy
Preterm Delivery
Prevention of Hangover Using N-Acety Cysteine
Prodromal Schizophrenia
Progressive Multiple Sclerosis|Fatigue
Pruritus|Skin Disorder
Pseudomyxoma Peritonei
Pseudomyxoma Peritonei|Peritoneal Cancer|Mucinous Adenocarcinoma|Mucinous Tumor
Psychosis
PTSD|Addiction
Pulmonary Disease, Chronic Obstructive
Pulmonary Disease, Chronic Obstructive|Lung Diseases, Obstructive|Bronchitis, Chronic
Pulmonary Fibrosis
Pulmonary Morbidity
Pulmonary Sarcoidosis
Purpura, Thrombotic Thrombocytopenic|TTP
Pyelonephritis
Radiocontrast Nephropathy
Radiocontrast-induced Nephropathy
Radiocontrast-Induced Nephropathy|Chronic Kidney Disease|Diabetes Mellitus
Renal Transplantation
Respiratory Failure
Respiratory Tract Disorders
Retinitis Pigmentosa
Rhabdomyolysis
Rhinosinusitis
Satellite Cells|Redox Status|Exercise-induced Muscle Trauma|Aseptic Inflammation
Schizophrenia
Schizophrenia|Cognitive Deficits|Schizophrenia; Negative Type
Schizophrenia|Psychotic Disorder NOS|Schizoaffective Disorder|Schizophreniform
Schizophrenia|Schizoaffective Disorder|Schizophreniform Disorder
Schizophrenia|Schizophreniform Disorders|Schizoaffective Disorder
Schizophrenic Psychoses
Scleroderma, Diffuse
Self-Harm|Depression|Suicide
Sickle Cell Disease
Sickle Cell Disease|Sickle Cell Anemia
Sinusoidal Obstruction Syndrome (SOS)|Hematopoietic Stem Cell Transplant (HSCT)
Skeletal Muscle Damage|Aseptic Inflammation|Skeletal Muscle Function
Skeletal Muscle Damage|Exercise-induced Aseptic Inflammation|Skeletal Muscle Performance|Antioxidant Status
Stem Cell Transplant Complications
Stomach Neoplasms
Stroke, Ischemic
Surgical Recovery|Pain, Postoperative
Systemic Lupus Erythematosus
Thalassemia Major
the Study Focus to Improve the Standard of Care Used for Aluminuim Phosphide Poisoning and to Save Patients With the Minimal Organ Damage
Thoracic Surgery|Atrial Fibrillation in High Risk Patients
Thrombocytopenia|Stem Cell Transplant Complications
Thrombotic Microangiopathies|Hematologic Diseases
Tobacco Smoking|Oxidative Stress|Inflammation
Tourettes Syndrome|Tic
Transposition of Great Vessels|Congenital Heart Disease
Traumatic Brain Injury
Traumatic Brain Injury (TBI)|Hazardous and Harmful Alcohol Use
Trichotillomania
Trichotillomania|Hair Pulling
Tuberculosis, Pulmonary
Type 1 Diabetes|Hypoglycemia Unawareness
Type 2 Diabetes Mellitus|Hypertension
Type 2 Diabetes|Oxidative Stress
Visceral Leishmaniasis|Immune Response|Treatment

## Sheet: CID_387447_clinicaltrials
Lymphoproliferative Disorder|HHV-8|Malignancy|HIV
Chronic Myeloid Leukemia (CML)|Pancreatic Ca|Colon/Rectal Ca|Multiple Myeloma|Carcinoma, Non-Small -Cell Lung
Multiple Myeloma
Recurrent B-Cell Non-Hodgkin Lymphoma|Recurrent Mantle Cell Lymphoma|Refractory B-Cell Non-Hodgkin Lymphoma|Refractory Mantle Cell Lymphoma
Hematologic Malignancy
Multiple Myeloma, Refractory
Acute Myeloid Leukemia|Recurrent Adult Acute Myeloid Leukemia|Secondary Acute Myeloid Leukemia|Therapy-Related Acute Myeloid Leukemia
Plasma Cell Myeloma
Graft-versus-host Disease
Multiple Myeloma|Renal Impairment|Neoplasms, Plasma Cell|Neoplasms by Histologic Type|Neoplasms|Paraproteinemias|Blood Protein Disorders|Hematologic Diseases
DS Stage I Plasma Cell Myeloma|DS Stage II Plasma Cell Myeloma|DS Stage III Plasma Cell Myeloma
Amyloidosis
Stem Cell Transplantation
Acute Lymphoblastic Leukemia
Mantle Cell Lymphoma
Autologous Hematopoietic Stem Cell Transplant Recipient|Loss of Chromosome 17p|Plasma Cell Leukemia|Recurrent Plasma Cell Myeloma|Refractory Plasma Cell Myeloma
Acute Myeloid Leukemia|Acute Myeloid Leukemia Arising From Previous Myelodysplastic Syndrome|Therapy-Related Acute Myeloid Leukemia
Multiple Myeloma|Non-eligible for Autologous Stem Cell Transplantation (ASCT)
Acute Lymphoblastic Leukemia|Acute Lymphoblastic Lymphoma
Lymphoma
Autoimmune Encephalitis
Lymphoma|Relapsed/Refractory T-cell Lymphomas
Adult T Acute Lymphoblastic Leukemia|Ann Arbor Stage II Adult Lymphoblastic Lymphoma|Ann Arbor Stage II Childhood Lymphoblastic Lymphoma|Ann Arbor Stage III Adult Lymphoblastic Lymphoma|Ann Arbor Stage III Childhood Lymphoblastic Lymphoma|Ann Arbor Stage IV Adult Lymphoblastic Lymphoma|Ann Arbor Stage IV Childhood Lymphoblastic Lymphoma|Childhood T Acute Lymphoblastic Leukemia
Solid Tumor|Urethral Cancer
Solitary Plasmacytoma
Neuroblastoma Recurrent
Accelerated Phase Chronic Myelogenous Leukemia, BCR-ABL1 Positive|Anatomic Stage IV Breast Cancer AJCC v8|Anemia|Ann Arbor Stage III Hodgkin Lymphoma|Ann Arbor Stage III Non-Hodgkin Lymphoma|Ann Arbor Stage IIIA Hodgkin Lymphoma|Ann Arbor Stage IIIB Hodgkin Lymphoma|Ann Arbor Stage IV Hodgkin Lymphoma|Ann Arbor Stage IV Non-Hodgkin Lymphoma|Ann Arbor Stage IVA Hodgkin Lymphoma|Ann Arbor Stage IVB…
Contiguous Stage II Mantle Cell Lymphoma|Noncontiguous Stage II Mantle Cell Lymphoma|Recurrent Mantle Cell Lymphoma|Stage I Mantle Cell Lymphoma|Stage III Mantle Cell Lymphoma|Stage IV Mantle Cell Lymphoma
Light Chain Deposition Disease|Primary Systemic Amyloidosis
Relapsed or Refractory Multiple Myeloma
Antibody-mediated Rejection
Multiple Myeloma|Chronic Kidney Disease
Acute Myeloid Leukemia|Leukemia Cutis|Myeloid Neoplasm|Myeloid Sarcoma
Acute Lymphoblastic Leukemia, in Relapse|Chemotherapeutic Toxicity|Minimal Residual Disease
Plasmablastic Lymphoma
Lymphoma|Neurotoxicity|Therapy-related Toxicity
Hematological Malignancy
Hodgkin's Lymphoma|Lymphoma, Non-Hodgkin
Recurrent Plasma Cell Myeloma|Refractory Plasma Cell Myeloma
Myeloma
Plasma Cell Myeloma|RISS Stage I Plasma Cell Myeloma|RISS Stage II Plasma Cell Myeloma
Ann Arbor Stage III Grade 1 Follicular Lymphoma|Ann Arbor Stage III Grade 2 Follicular Lymphoma|Ann Arbor Stage III Grade 3 Follicular Lymphoma|Ann Arbor Stage IV Grade 1 Follicular Lymphoma|Ann Arbor Stage IV Grade 2 Follicular Lymphoma|Ann Arbor Stage IV Grade 3 Follicular Lymphoma|Grade 3a Follicular Lymphoma
Newly Diagnosed Multiple Myeloma
Thrombotic Thrombocytopenic Purpura, Acquired
Multiple Myeloma|Myeloma
Multiple Myeloma (MM)
High-risk Smoldering Multiple Myeloma|Multiple Myeloma
Lymphoma, Mantle Cell|Mantle Cell Lymphoma
Light Chain (AL) Amyloidosis, Stage 3B
Recurrent Follicular Lymphoma|Recurrent Mantle Cell Lymphoma|Recurrent Marginal Zone Lymphoma|Recurrent Non-Hodgkin Lymphoma|Recurrent Small Lymphocytic Lymphoma|Recurrent Waldenstrom Macroglobulinemia|Refractory Follicular Lymphoma|Refractory Mantle Cell Lymphoma|Refractory Marginal Zone Lymphoma|Refractory Non-Hodgkin Lymphoma|Refractory Small Lymphocytic Lymphoma
Acute Lymphoblastic Leukemia, Pediatric|Relapsed Acute Lymphoblastic Leukemia|Refractory Acute Lymphoblastic Leukemia
Multiple Myeloma in Relapse
Multiple Myeloma|Auto Stem Cell Transplant
Lung Diseases, Interstitial|Systemic Sclerosis|Scleroderma
Multiple Myeloma and Plasma Cell Neoplasm|Neurotoxicity
Marginal Zone Lymphoma
Relapsed/Refractory Multiple Myeloma
Multiple Myeloma|Newly Diagnosed Multiple Myeloma (NDMM)|Autologous Stem Cell Transplant
Acute Lymphoblastic Leukemia, Pediatric
Myelodysplastic Syndrome|Acute Myeloid Leukemia
Myeloma|Myeloma Multiple
Waldenstrom's Macroglobulinaemia
Plasma Cell Myeloma|Renal Failure
Relapsed and/or Refractory Multiple Myeloma
Amyloidosis; Systemic
Adult Grade III Lymphomatoid Granulomatosis|B-cell Chronic Lymphocytic Leukemia|Contiguous Stage II Adult Burkitt Lymphoma|Contiguous Stage II Adult Diffuse Large Cell Lymphoma|Contiguous Stage II Adult Diffuse Mixed Cell Lymphoma|Contiguous Stage II Adult Diffuse Small Cleaved Cell Lymphoma|Contiguous Stage II Adult Immunoblastic Large Cell Lymphoma|Contiguous Stage II Adult Lymphoblastic Lympho…
AL Amyloidosis
Waldenstrom's Macroglobulinemia
GVHD
Primary Systemic Amyloidosis|Light Chain Deposition Disease
Leukemia
Adult Lymphocyte Depletion Hodgkin Lymphoma|Adult Lymphocyte Predominant Hodgkin Lymphoma|Adult Mixed Cellularity Hodgkin Lymphoma|Adult Nodular Lymphocyte Predominant Hodgkin Lymphoma|Adult Nodular Sclerosis Hodgkin Lymphoma|Childhood Lymphocyte Depletion Hodgkin Lymphoma|Childhood Lymphocyte Predominant Hodgkin Lymphoma|Childhood Mixed Cellularity Hodgkin Lymphoma|Childhood Nodular Lymphocyte P…
Indolent Non-Hodgkin's Lymphoma|Chronic Lymphocytic Leukemia|Mantle Cell Lymphoma
Beta Thalassemia Major|Sickle Beta 0 Thalassemia|Sickle Beta Plus Thalassemia|Sickle Beta Thalassemia|Sickle Cell Disease|Sickle Cell-SS Disease
Acute Myelogenous Leukemia
Acute Lymphoblastic Leukemia, in Relapse
Multiple Myeloma|Extramedullary Plasmacytoma
Refractory Multiple Myeloma
Adenocarcinoma of the Gastroesophageal Junction|Diffuse Adenocarcinoma of the Stomach|Intestinal Adenocarcinoma of the Stomach|Mixed Adenocarcinoma of the Stomach|Recurrent Gastric Cancer|Stage IIIB Gastric Cancer|Stage IIIC Gastric Cancer|Stage IV Gastric Cancer
Extramedullary Plasmacytoma|Isolated Plasmacytoma of Bone|Light Chain Deposition Disease|Primary Systemic Amyloidosis|Stage I Multiple Myeloma|Stage II Multiple Myeloma|Stage III Multiple Myeloma
Multiple Myeloma|Bortezomib
Multiple Myeloma|Renal Insufficiency
Myeloma|Newly Diagnosed|High Risk
Chemotherapy Induced Peripheral Neuropathy|Multiple Myeloma
Diffuse Large B Cell Lymphoma
Chronic Antibody-mediated Transplant Rejection
Kidney Cancer
Acute Lymphoblastic Leukemia, in Relapse|Acute Lymphoblastic Leukemia With Failed Remission
Brain and Central Nervous System Tumors
DS Stage I Plasma Cell Myeloma|DS Stage II Plasma Cell Myeloma|DS Stage III Plasma Cell Myeloma|Refractory Plasma Cell Myeloma
Multiple Myeloma and Plasma Cell Neoplasm
Metastatic Breast Carcinoma|Stage IIIB Breast Cancer AJCC v7|Stage IIIC Breast Cancer AJCC v7|Stage IV Breast Cancer AJCC v6 and v7
Acute Lymphoblastic Leukemia (ALL)
Non-Small Cell Lung Cancer
Lymphoma|Lymphoproliferative Disorder
Transplants and Implants
Burkitt Leukemia|High Grade B-Cell Lymphoma With MYC and BCL2 or BCL6 Rearrangements|Recurrent Acute Lymphoblastic Leukemia|Recurrent Adult Lymphoblastic Lymphoma|Recurrent Burkitt Leukemia|Recurrent Burkitt Lymphoma|Recurrent Childhood Lymphoblastic Lymphoma|Recurrent High Grade B-Cell Lymphoma With MYC and BCL2 or BCL6 Rearrangements|Refractory Acute Lymphoblastic Leukemia|Refractory Burkitt Le…
High Grade B-Cell Lymphoma, Not Otherwise Specified|Recurrent Burkitt Lymphoma|Recurrent Diffuse Large B-Cell Lymphoma|Recurrent High Grade B-Cell Lymphoma With MYC and BCL2 or BCL6 Rearrangements|Refractory Burkitt Lymphoma|Refractory Diffuse Large B-Cell Lymphoma|Refractory High Grade B-Cell Lymphoma With MYC and BCL2 or BCL6 Rearrangements
Graft Versus Host Disease
Acute Myeloid Leukemia
Nasopharyngeal Carcinoma
Recurrent Classic Hodgkin Lymphoma|Refractory Classic Hodgkin Lymphoma
Solid Tumors|Advanced Malignancies|Metastatic Cancer
Bronchiolitis Obliterans
Adult Diffuse Large B-Cell Lymphoma|B-Cell Non-Hodgkin Lymphoma|Follicular Lymphoma|Mantle Cell Lymphoma|Non-Hodgkin Lymphoma|T-Cell Non-Hodgkin Lymphoma
Childhood Acute Lymphoblastic Leukemia
Refractory Plasma Cell Myeloma
Hematological Neoplasms
Lymphoma|Mantle Cell Lymphoma|Indolent Lymphoma|SLL
Carcinoma, Squamous|Head and Neck Cancer|Oral Cancer|Laryngeal Cancer|Pharyngeal Cancer
Unspecified Adult Solid Tumor, Protocol Specific
Lung Cancer
Carcinoma, Non Small Cell Lung
Non-Hodgkins Lymphoma
Squamous Cell Carcinoma
Myasthenia Gravis|Systemic Lupus Erythematosus|Rheumatoid Arthritis
Relapse/Refractory Multiple Myeloma
Acinar Cell Adenocarcinoma of the Pancreas|Duct Cell Adenocarcinoma of the Pancreas|Stage IV Pancreatic Cancer
Stage I Multiple Myeloma|Stage II Multiple Myeloma|Stage III Multiple Myeloma
CD20 Positive|Hematopoietic and Lymphoid Cell Neoplasm|Lymphocytic Neoplasm|Lymphoma
Non-Hodgkin's Lymphoma
Peripheral T Cell Lymphoma
Acute Lymphoblastic Leukemia|Lymphoblastic Lymphoma
Fallopian Tube Clear Cell Adenocarcinoma|Fallopian Tube Endometrioid Adenocarcinoma|Fallopian Tube Mucinous Adenocarcinoma|Fallopian Tube Serous Adenocarcinoma|Fallopian Tube Transitional Cell Carcinoma|Ovarian Brenner Tumor|Ovarian Clear Cell Adenocarcinoma|Ovarian Clear Cell Cystadenocarcinoma|Ovarian Endometrioid Adenocarcinoma|Ovarian Mucinous Adenocarcinoma|Ovarian Mucinous Cystadenocarcinom…
Primary Peritoneal Cavity Cancer|Recurrent Ovarian Epithelial Cancer
Non Small Cell Lung Cancer
Idiopathic Multicentric Castleman's Disease
Leukemia|Lymphoma|Mature T-cell and Nk-cell Neoplasms|Multiple Myeloma and Plasma Cell Neoplasm
Renal Transplant Rejection
Extranodal Marginal Zone Lymphoma of Mucosa-Associated Lymphoid Tissue|Nodal Marginal Zone Lymphoma|Recurrent Grade 1 Follicular Lymphoma|Recurrent Grade 2 Follicular Lymphoma|Recurrent Mantle Cell Lymphoma|Recurrent Small Lymphocytic Lymphoma|Refractory Chronic Lymphocytic Leukemia|Splenic Marginal Zone Lymphoma|Waldenstrom Macroglobulinemia
Acute Lymphoblastic Leukemia|Lymphoma, Non-Hodgkin's|Leukemia, T-Cell|Leukemia, B-Cell
Multiple Myeloma|Heart Failure, Systolic|Cardiotoxins
Acute Leukemia|Chronic Myelogenous Leukemia|Myelodysplasia|Chronic Lymphocytic Leukemia|Small Lymphocytic Lymphoma|Lymphoma, B-Cell|Lymphoma, Follicular|Lymphoma, Large B-Cell, Diffuse|Hodgkin's Lymphoma
Insular Thyroid Cancer|Recurrent Thyroid Cancer|Stage II Follicular Thyroid Cancer|Stage II Papillary Thyroid Cancer|Stage IV Follicular Thyroid Cancer|Stage IV Papillary Thyroid Cancer
Plasma Cell Leukemia
Medullary Thyroid Carcinoma
Acquired Hemophilia A
Leukemia|Lymphoma
Chronic Kidney Disease|IgA Nephropathy
Prostate Cancer
B-cell Adult Acute Lymphoblastic Leukemia (ALL)|Ph-positive Adult Acute Lymphoblastic Leukemia (ALL)|Recurrent Adult Acute Lymphoblastic Leukemia (ALL)|T-cell Adult Acute Lymphoblastic Leukemia (ALL)
Lung Cancer|Unspecified Adult Solid Tumor, Protocol Specific
Recurrent Mantle Cell Lymphoma
Acute Myelogenous Leukemia|Myelodysplastic Syndromes
Neuromyelitis Optica Spectrum Disorder
Diffuse, Large B-Cell, Lymphoma
Advanced Solid Tumors
Peripheral T-cell Lymphoma
Non-hodgkin's Lymphoma|Mantle Cell Lymphoma
Graft vs Host Disease|Peripheral Blood Stem Cell Transplantation|Transplantation, Homologous
Recurrent Mantle Cell Lymphoma|Recurrent Non-Hodgkin Lymphoma
Cancer of Pancreas|Cancer of Liver|Cancer of Rectum|Cancer of Colon|Cancer, Gall Bladder|Myeloma Multiple|Glioblastoma Multiforme
Malignant Mesothelioma
Adult Acute Monoblastic Leukemia (M5a)|Adult Acute Monocytic Leukemia (M5b)|Adult Acute Myeloblastic Leukemia With Maturation (M2)|Adult Acute Myeloblastic Leukemia Without Maturation (M1)|Adult Acute Myeloid Leukemia With 11q23 (MLL) Abnormalities|Adult Acute Myeloid Leukemia With Del(5q)|Adult Acute Myeloid Leukemia With t(15;17)(q22;q12)|Adult Acute Myeloid Leukemia With t(16;16)(p13;q22)|Adul…
Leukemia|Acute Lymphocytic Leukemia
Recurrent Plasma Cell Myeloma
Acute Leukemia|Chronic Lymphocytic Leukemia|Chronic Myelogenous Leukemia, BCR-ABL1 Positive|Diffuse Large B-Cell Lymphoma|Follicular Lymphoma|Graft Versus Host Disease|Mantle Cell Lymphoma|Marginal Zone Lymphoma|Myelodysplastic Syndrome|Myelofibrosis|Myeloproliferative Neoplasm|Small Lymphocytic Lymphoma
Relapsed Acute Leukemia|Refractory Acute Leukemia
Hematopoetic Stem Cell Transplant
Mixed Lineage Acute Leukemia|Acute Myeloid Leukemia|Acute Lymphoid Leukemia
Amyloidosis|Immunoglobulin Light Chain Deposition
Multiple Myeloma|Multiple Myeloma in Relapse
Immune Thrombocytopenia|Purpura, Thrombocytopenic, Idiopathic
AIDS-Related Kaposi Sarcoma|HIV Infection|Recurrent Kaposi Sarcoma
Post-transplant Lymphoproliferative Disease|Solid Organ Transplant|Stem Cell Transplant (Bone Marrow Transplant)|Epstein Barr Virus Infections
Leukemia|Myelodysplastic Syndrome
Pancreatic Cancer
Relapsed and Bortezomib Refractory Multiple Myeloma|Refractory Multiple Myeloma|Multiple Myeloma in Relapse
Lymphoma|Follicular Lymphoma|Marginal Zone Lymphoma
Chronic Renal Failure With Uremic Nephropathy
Recurrent Non-small Cell Lung Cancer|Stage IIIA Non-small Cell Lung Cancer|Stage IIIB Non-small Cell Lung Cancer
Non-small Cell Lung Cancer|Recurrent Non-small Cell Lung Cancer|Stage IV Non-small Cell Lung Cancer
Lymphoproliferative Disorder
Breast Cancer|Colorectal Cancer|Head and Neck Cancer|Kidney Cancer|Lung Cancer|Pancreatic Cancer|Sarcoma|Unspecified Adult Solid Tumor, Protocol Specific
Breast Cancer|Colorectal Cancer|Head and Neck Cancer|Kidney Cancer|Lung Cancer|Ovarian Cancer|Pancreatic Cancer|Prostate Cancer|Sarcoma
Intrahepatic Cholangiocarcinoma
Diffuse Large B-cell Lymphoma
Waldenstrom Macroglobulinemia|Lymphoplasmacytic Lymphoma
Refractory Cold Agglutinin Disease
Dysferlinopathy
Refractory Multiple Myeloma|Stage I Multiple Myeloma|Stage II Multiple Myeloma|Stage III Multiple Myeloma
Multiple Myeloma in Relapse|Multiple Myeloma
Leukemia|Myelodysplastic Syndromes|Myelodysplastic/Myeloproliferative Neoplasms
Multiple Myeloma|Multiple Myeloma in Relapse|Refractory Multiple Myeloma
Adenocarcinoma of the Extrahepatic Bile Duct|Adenocarcinoma of the Gallbladder|Advanced Adult Primary Liver Cancer|Gastrointestinal Cancer|Localized Unresectable Adult Primary Liver Cancer|Recurrent Adult Primary Liver Cancer|Recurrent Extrahepatic Bile Duct Cancer|Recurrent Gallbladder Cancer|Unresectable Extrahepatic Bile Duct Cancer|Unresectable Gallbladder Cancer
Lymphoma|Sarcoma|WilmsTumor|Neuroblastoma
Leukemia|Lymphoma|Myelodysplastic Syndrome
Brain Cancer|Head and Neck Cancer|Cervix Cancer|Central Nervous System Neoplasms
Adult-onset Immunodeficiency
Acute Myeloid Leukemia With Multilineage Dysplasia Following Myelodysplastic Syndrome|Adult Acute Minimally Differentiated Myeloid Leukemia (M0)|Adult Acute Myeloblastic Leukemia Without Maturation (M1)|Adult Acute Myeloid Leukemia in Remission|Adult Acute Myeloid Leukemia With 11q23 (MLL) Abnormalities|Adult Acute Myeloid Leukemia With Del(5q)|Adult Acute Myeloid Leukemia With t(15;17)(q22;q12)|…
Leukemia-Lymphoma, Adult T-Cell
Late Rejection of Renal Transplant|Antibody-mediated Rejection
Multiple Myeloma|Plasma Cell Leukemia
B-cell Adult Acute Lymphoblastic Leukemia|B-cell Childhood Acute Lymphoblastic Leukemia|Recurrent Adult Acute Lymphoblastic Leukemia|Recurrent Adult Lymphoblastic Lymphoma|Recurrent Childhood Acute Lymphoblastic Leukemia|Recurrent Childhood Lymphoblastic Lymphoma|T-cell Adult Acute Lymphoblastic Leukemia|T-cell Childhood Acute Lymphoblastic Leukemia
Non-Germinal B-Cell-like (GCB) Diffuse Large B-cell Lymphoma (DLBCL)
Immune Thrombocytopenia
Esophageal Cancer
Sickle Cell Anemia|Sickle Cell-hemoglobin C Disease|Sickle Cell-β0-thalassemia
Lymphoma, B-Cell|Follicular Lymphoma
Lymphoma, Non-Hodgkin
Allogeneic Stem Cell Transplantation|Refractory Autoimmune Cytopenia(s)
Advanced Cancer, Various, NOS
Patients Awaiting a Living Kidney Donation
Waldenström Macroglobulinemia
Mantle-Cell Lymphoma
Cancer|Myeloma|Multiple Myeloma
Acute Myeloid Leukemia|Acute Myeloid Leukemia With Multilineage Dysplasia Following|Myelodysplastic Syndrome|Adult Acute Myeloid Leukemia With 11q23 (MLL) Abnormalities|Adult Acute Myeloid Leukemia With Del(5q)|Adult Acute Myeloid Leukemia With Inv(16)(p13;q22)|Adult Acute Myeloid Leukemia With t(15;17)(q22;q12)|Adult Acute Myeloid Leukemia With t(16;16)(p13;q22)|Adult Acute Myeloid Leukemia With…
Melanoma
Myelodysplastic Syndromes
Kidney Transplantation
Multiple Myeloma|Refractory Multiple Myeloma
Acute Lymphocytic Leukemia|Acute Myeloid Leukemia|Myelodysplastic Syndrome|Chronic Myelogenous Leukemia
Lymphoma, Large B-Cell, Diffuse
Pompe Disease
HLA Sensitization
Advanced or Metastatic Solid Tumors
Graft Rejection
Refractory Multiple Myeloma|Relapsed Multiple Myeloma|Multiple Myeloma
Chronic Graft-versus-host Disease
Recurrent Grade 1 Follicular Lymphoma|Recurrent Grade 2 Follicular Lymphoma|Recurrent Grade 3 Follicular Lymphoma|Recurrent Mantle Cell Lymphoma
Adult Non-Hodgkin Lymphoma|Recurrent Adult Diffuse Large Cell Lymphoma|Recurrent Grade 1 Follicular Lymphoma|Recurrent Grade 2 Follicular Lymphoma|Recurrent Grade 3 Follicular Lymphoma|Recurrent Mantle Cell Lymphoma|Recurrent Marginal Zone Lymphoma|Recurrent Small Lymphocytic Lymphoma
Primary Heart Transplant|Heart Transplantation|Heart Transplant
Glioma
714leukemia|Lymphoma
Disorder of Transplanted Kidney
Non Small Cell Lung Cancer|Metastatic
Adult Acute Megakaryoblastic Leukemia (M7)|Adult Acute Minimally Differentiated Myeloid Leukemia (M0)|Adult Acute Monoblastic Leukemia (M5a)|Adult Acute Monocytic Leukemia (M5b)|Adult Acute Myeloblastic Leukemia With Maturation (M2)|Adult Acute Myeloblastic Leukemia Without Maturation (M1)|Adult Acute Myeloid Leukemia With 11q23 (MLL) Abnormalities|Adult Acute Myeloid Leukemia With Del(5q)|Adult …
Lymphoma, Mantle-Cell|Leukemia, Lymphocytic, Chronic, B-Cell
Colorectal Cancer
Bladder Cancer|Transitional Cell Cancer of the Renal Pelvis and Ureter
Chronic Graft Versus Host Disease
Advanced Cancer
MDS
Multiple Myeloma|Hematological Neoplasms
Unspecified Childhood Solid Tumor, Protocol Specific
Adult Acute Basophilic Leukemia|Adult Acute Eosinophilic Leukemia|Adult Acute Megakaryoblastic Leukemia|Adult Acute Monoblastic Leukemia|Adult Acute Monocytic Leukemia|Adult Acute Myeloid Leukemia With Inv(16)(p13.1q22); CBFB-MYH11|Adult Acute Myeloid Leukemia With Maturation|Adult Acute Myeloid Leukemia With Minimal Differentiation|Adult Acute Myeloid Leukemia With t(16;16)(p13.1;q22); CBFB-MYH1…
Mantle Cell Lymphoma|Lymphoma
Lymphoma, Mucosa-Associated Lymphoid Tissue
Plasma Cell Myeloma|Plasmacytosis|Recurrent Plasma Cell Myeloma|Smoldering Plasma Cell Myeloma
Multiple Myeloma|Plasma Cell Myeloma
Extranodal Marginal Zone Lymphoma of Mucosa-Associated Lymphoid Tissue|Nodal Marginal Zone Lymphoma|Recurrent Adult Diffuse Large Cell Lymphoma|Recurrent Adult Diffuse Mixed Cell Lymphoma|Recurrent Adult Diffuse Small Cleaved Cell Lymphoma|Recurrent Grade 1 Follicular Lymphoma|Recurrent Grade 2 Follicular Lymphoma|Recurrent Grade 3 Follicular Lymphoma|Recurrent Mantle Cell Lymphoma|Recurrent Marg…
Adult Acute Myeloid Leukemia With 11q23 (MLL) Abnormalities|Adult Acute Myeloid Leukemia With Inv(16)(p13;q22)|Adult Acute Myeloid Leukemia With t(15;17)(q22;q12)|Adult Acute Myeloid Leukemia With t(16;16)(p13;q22)|Adult Acute Myeloid Leukemia With t(8;21)(q22;q22)|Recurrent Adult Acute Myeloid Leukemia|Secondary Acute Myeloid Leukemia|Untreated Adult Acute Myeloid Leukemia
Adult Primary Hepatocellular Carcinoma|Advanced Adult Primary Liver Cancer|Localized Unresectable Adult Primary Liver Cancer|Recurrent Adult Primary Liver Cancer
Contiguous Stage II Mantle Cell Lymphoma|Noncontiguous Stage II Mantle Cell Lymphoma|Stage I Mantle Cell Lymphoma|Stage III Mantle Cell Lymphoma|Stage IV Mantle Cell Lymphoma
Graft-vs-Host Disease
Chronic Myeloproliferative Disorders|Leukemia
Acute Myeloid Leukemia|Adult Acute Megakaryoblastic Leukemia (M7)|Adult Acute Minimally Differentiated Myeloid Leukemia (M0)|Adult Acute Monoblastic Leukemia (M5a)|Adult Acute Monocytic Leukemia (M5b)|Adult Acute Myeloblastic Leukemia With Maturation (M2)|Adult Acute Myeloblastic Leukemia Without Maturation (M1)|Adult Acute Myeloid Leukemia With 11q23 (MLL) Abnormalities|Adult Acute Myeloid Leuke…
Adenocarcinoma of the Lung|Bronchoalveolar Cell Lung Cancer|Non-small Cell Lung Cancer|Recurrent Non-small Cell Lung Cancer|Stage IIIB Non-small Cell Lung Cancer|Stage IV Non-small Cell Lung Cancer
Recurrent Adult Diffuse Large Cell Lymphoma|Recurrent Grade 1 Follicular Lymphoma|Recurrent Grade 2 Follicular Lymphoma|Recurrent Grade 3 Follicular Lymphoma|Recurrent Mantle Cell Lymphoma
Recurrent Squamous Cell Carcinoma of the Hypopharynx|Recurrent Squamous Cell Carcinoma of the Larynx|Recurrent Squamous Cell Carcinoma of the Lip and Oral Cavity|Recurrent Squamous Cell Carcinoma of the Nasopharynx|Recurrent Squamous Cell Carcinoma of the Oropharynx|Recurrent Squamous Cell Carcinoma of the Paranasal Sinus and Nasal Cavity|Recurrent Verrucous Carcinoma of the Larynx|Recurrent Verr…
Adult Giant Cell Glioblastoma|Adult Glioblastoma|Adult Gliosarcoma|Recurrent Adult Brain Tumor
Recurrent Adult Soft Tissue Sarcoma|Stage III Adult Soft Tissue Sarcoma|Stage IV Adult Soft Tissue Sarcoma
Lymphoma, Follicular
Prostate Neoplasms
Primary Systemic Amyloidosis
Glioblastoma|Gliosarcoma
Adult Grade III Lymphomatoid Granulomatosis|AIDS-related Peripheral/Systemic Lymphoma|Anaplastic Large Cell Lymphoma|Angioimmunoblastic T-cell Lymphoma|Extranodal Marginal Zone B-cell Lymphoma of Mucosa-associated Lymphoid Tissue|Nodal Marginal Zone B-cell Lymphoma|Recurrent Adult Burkitt Lymphoma|Recurrent Adult Diffuse Large Cell Lymphoma|Recurrent Adult Diffuse Mixed Cell Lymphoma|Recurrent Ad…
Myeloma|Bortezomib|Cyclophosphamide|Dexamethasone|Granulocyte Colony-Stimulating Factor
Hepatic Complications|Malignant Neoplasm
Adult Nasal Type Extranodal NK/T-cell Lymphoma|Anaplastic Large Cell Lymphoma|Angioimmunoblastic T-cell Lymphoma|Hepatosplenic T-cell Lymphoma|Peripheral T-cell Lymphoma|Post-transplant Lymphoproliferative Disorder|Prolymphocytic Leukemia|Recurrent Adult T-cell Leukemia/Lymphoma|Recurrent Cutaneous T-cell Non-Hodgkin Lymphoma|Recurrent Mycosis Fungoides/Sezary Syndrome|Small Intestine Lymphoma|T-…
MALT Lymphoma
Duct Cell Adenocarcinoma of the Pancreas|Stage IV Pancreatic Cancer
Refractory Multiple Myeloma|Stage II Multiple Myeloma|Stage III Multiple Myeloma
Extranodal Marginal Zone B-cell Lymphoma of Mucosa-associated Lymphoid Tissue|Hematopoietic/Lymphoid Cancer|Nodal Marginal Zone B-cell Lymphoma|Recurrent Adult Diffuse Small Cleaved Cell Lymphoma|Recurrent Grade 1 Follicular Lymphoma|Recurrent Grade 2 Follicular Lymphoma|Recurrent Mantle Cell Lymphoma|Recurrent Marginal Zone Lymphoma|Recurrent Small Lymphocytic Lymphoma|Refractory Chronic Lymphoc…
Relapsed Acute Promyelocytic Leukemia
Hematologic Malignancies
Childhood Burkitt Lymphoma|Childhood Central Nervous System Choriocarcinoma|Childhood Central Nervous System Germ Cell Tumor|Childhood Central Nervous System Germinoma|Childhood Central Nervous System Mixed Germ Cell Tumor|Childhood Central Nervous System Teratoma|Childhood Central Nervous System Yolk Sac Tumor|Childhood Choroid Plexus Tumor|Childhood Craniopharyngioma|Childhood Diffuse Large Cel…
Leukemia|Lymphoma|Multiple Myeloma and Plasma Cell Neoplasm|Myelodysplastic Syndromes
Sarcoma
Metastatic Transitional Cell Cancer of the Renal Pelvis and Ureter|Recurrent Bladder Cancer|Recurrent Transitional Cell Cancer of the Renal Pelvis and Ureter|Recurrent Urethral Cancer|Stage III Bladder Cancer|Stage III Urethral Cancer|Stage IV Bladder Cancer|Stage IV Urethral Cancer|Transitional Cell Carcinoma of the Bladder|Ureter Cancer
Blastic Phase Chronic Myelogenous Leukemia|Childhood Acute Promyelocytic Leukemia (M3)|Recurrent Childhood Acute Lymphoblastic Leukemia|Recurrent Childhood Acute Myeloid Leukemia
Adult Acute Basophilic Leukemia|Adult Acute Eosinophilic Leukemia|Adult Acute Megakaryoblastic Leukemia (M7)|Adult Acute Minimally Differentiated Myeloid Leukemia (M0)|Adult Acute Monoblastic Leukemia (M5a)|Adult Acute Monocytic Leukemia (M5b)|Adult Acute Myeloblastic Leukemia With Maturation (M2)|Adult Acute Myeloblastic Leukemia Without Maturation (M1)|Adult Acute Myeloid Leukemia With 11q23 (M…
Adenocarcinoma of the Lung|Adenosquamous Cell Lung Cancer|Large Cell Lung Cancer|Malignant Pleural Effusion|Recurrent Non-small Cell Lung Cancer|Squamous Cell Lung Cancer|Stage IIIB Non-small Cell Lung Cancer|Stage IV Non-small Cell Lung Cancer
Multiple Myeloma Patients Who Candidate for Autologous Peripheral Blood Stem Cell Transplantation
Adult Grade III Lymphomatoid Granulomatosis|Adult Nasal Type Extranodal NK/T-cell Lymphoma|Extranodal Marginal Zone B-cell Lymphoma of Mucosa-associated Lymphoid Tissue|Nodal Marginal Zone B-cell Lymphoma|Recurrent Adult Burkitt Lymphoma|Recurrent Adult Diffuse Large Cell Lymphoma|Recurrent Adult Diffuse Mixed Cell Lymphoma|Recurrent Adult Diffuse Small Cleaved Cell Lymphoma|Recurrent Adult Grade…
Adult Grade III Lymphomatoid Granulomatosis|Anaplastic Large Cell Lymphoma|Angioimmunoblastic T-cell Lymphoma|Extranodal Marginal Zone B-cell Lymphoma of Mucosa-associated Lymphoid Tissue|Intraocular Lymphoma|Nodal Marginal Zone B-cell Lymphoma|Post-transplant Lymphoproliferative Disorder|Primary Central Nervous System Hodgkin Lymphoma|Primary Central Nervous System Non-Hodgkin Lymphoma|Recurrent…
Relapsed Follicular Lymphoma
Non Hodgkin's Follicular Lymphoma
Lymphoma, Large-Cell, Diffuse|Lymphoma, B-Cell
Ciliary Body and Choroid Melanoma, Medium/Large Size|Extraocular Extension Melanoma|Iris Melanoma|Recurrent Intraocular Melanoma|Recurrent Melanoma|Stage IV Melanoma
Recurrent Non-small Cell Lung Cancer|Stage IIIB Non-small Cell Lung Cancer|Stage IV Non-small Cell Lung Cancer
Brain and Central Nervous System Tumors|Lymphoma|Metastatic Cancer|Unspecified Adult Solid Tumor, Protocol Specific
Solid Tumors
Advanced Malignancy|Lymphoma|Myeloma|Solid Tumors
Gastrointestinal Carcinoid Tumor|Islet Cell Tumor
Recurrent Nasopharyngeal Cancer|Stage IV Nasopharyngeal Cancer
Adult Anaplastic Astrocytoma|Adult Anaplastic Oligodendroglioma|Adult Giant Cell Glioblastoma|Adult Glioblastoma|Adult Gliosarcoma|Recurrent Adult Brain Tumor
Recurrent Adenoid Cystic Carcinoma of the Oral Cavity|Recurrent Salivary Gland Cancer|Salivary Gland Adenoid Cystic Carcinoma|Stage III Adenoid Cystic Carcinoma of the Oral Cavity|Stage III Salivary Gland Cancer|Stage IV Adenoid Cystic Carcinoma of the Oral Cavity|Stage IV Salivary Gland Cancer
Adult Acute Promyelocytic Leukemia (M3)|Blastic Phase Chronic Myelogenous Leukemia|Previously Treated Myelodysplastic Syndromes|Recurrent Adult Acute Lymphoblastic Leukemia|Recurrent Adult Acute Myeloid Leukemia|Refractory Anemia With Excess Blasts|Refractory Anemia With Excess Blasts in Transformation|Relapsing Chronic Myelogenous Leukemia
Recurrent Breast Cancer|Stage IV Breast Cancer
Malignant Pleural Effusion|Recurrent Non-small Cell Lung Cancer|Stage IIIB Non-small Cell Lung Cancer|Stage IV Non-small Cell Lung Cancer
Waldenstrom Macroglobulinemia
Recurrent Melanoma|Stage IV Melanoma
Follicular Lymphoma
Lymphoma|Small Intestine Cancer|Unspecified Adult Solid Tumor, Protocol Specific
Brain and Central Nervous System Tumors|Melanoma|Solid Tumor
B-Cell Lymphoma
Cancer|Multiple Myeloma
Ovarian Cancer|Primary Peritoneal Cancer|Fallopian Tube Cancer
Hodgkin Lymphoma|Lymphoma
Breast Cancer|Leukemia|Lymphoma|Multiple Myeloma and Plasma Cell Neoplasm|Ovarian Cancer|Unspecified Adult Solid Tumor, Protocol Specific
Lupus Nephritis|Proteinuria|Hematuria
Myelodysplasia
Gastric Cancer
Multiple Myeloma|Non-Hodgkin's Lymphoma
Head and Neck Cancer
Plasma Cell Leukemia|Multiple Myeloma
Leukemia|Lymphoma|Multiple Myeloma and Plasma Cell Neoplasm|Precancerous Condition|Unspecified Adult Solid Tumor, Protocol Specific
Breast Cancer
Waldenstrom's Macroglobulinemia|Lymphoplasmacytic Lymphoma
Refractory|Multiple Myeloma|Relapse
Breast Cancer|Colorectal Cancer|Head and Neck Cancer|Lung Cancer|Melanoma (Skin)|Ovarian Cancer|Pancreatic Cancer|Prostate Cancer|Unspecified Adult Solid Tumor, Protocol Specific
Fallopian Tube Cancer|Ovarian Cancer|Primary Peritoneal Cavity Cancer
Carcinoma, Non-Small-Cell Lung|Adenocarcinoma, Bronchiolo-Alveolar
Lymphoma|Non-Hodgkin Lymphoma
Hodgkin Disease
Peripheral T-Cell Lymphomas|Non-Hodgkin Lymphoma
Ovarian Cancer
Myelodysplastic Syndrome
Tumors
Cervical Cancer
Lymphoma, Mantle-Cell

## Sheet: CID_11556711_clinicaltrials
Multiple Myeloma
Plasmacytoma|Recurrent Plasma Cell Myeloma|Refractory Plasma Cell Myeloma
Lymphoma|Multiple Myeloma|Acute Myeloid Leukemia|Diffuse Large B-Cell Lymphoma
Refractory Multiple Myeloma
Waldenstrom Macroglobulinemia
Multiple Myeloma|New Diagnosis Tumor
Smouldering Myeloma
Plasma Cell Myeloma
Recurrent Plasma Cell Myeloma|Refractory Plasma Cell Myeloma
Relapsed/Refractory Multiple Myeloma
Contiguous Stage II Adult Lymphoblastic Lymphoma|Noncontiguous Stage II Adult Lymphoblastic Lymphoma|Stage I Adult Lymphoblastic Lymphoma|Stage III Adult Lymphoblastic Lymphoma|Stage IV Adult Lymphoblastic Lymphoma|Untreated Adult Acute Lymphoblastic Leukemia
Relapsed or Refractory Multiple Myeloma
Smoldering Multiple Myeloma
T-cell Lymphomas|Relapsed or Refractory
Myeloma Multiple|Myeloma, Plasma-Cell|Myeloma-Multiple|Plasma Cell Myeloma
Contiguous Stage II Adult Diffuse Large Cell Lymphoma|Noncontiguous Stage II Adult Diffuse Large Cell Lymphoma|Stage I Adult Diffuse Large Cell Lymphoma|Stage III Adult Diffuse Large Cell Lymphoma|Stage IV Adult Diffuse Large Cell Lymphoma
Relapsed Multiple Myeloma|Refractory Multiple Myeloma
Multiple Myeloma in Relapse
Highly Sensitized Prospective Kidney Transplant Recipients
Relapsed Multiple Myeloma
Acute Lymphoblastic Leukemia (ALL)
Breast Adenocarcinoma|Metastatic Breast Carcinoma|Recurrent Breast Carcinoma|Recurrent Hodgkin Lymphoma|Recurrent Mycosis Fungoides|Recurrent Non-Hodgkin Lymphoma|Recurrent Primary Cutaneous T-Cell Non-Hodgkin Lymphoma|Refractory Breast Carcinoma|Refractory Hodgkin Lymphoma|Refractory Mycosis Fungoides|Refractory Nodal Marginal Zone Lymphoma|Refractory Non-Hodgkin Lymphoma|Refractory Primary Cuta…
Newly Diagnosed Multiple Myeloma
Hematologic Malignancies|Relapse|Graft-Versus-Host Disease
Mantle Cell Lymphoma
Recurrent Plasma Cell Myeloma
Relapsed and Refractory Multiple Myeloma
Multiple Myeloma in Relapse|Multiple Myeloma, Refractory
Anemia|Recurrent Plasma Cell Myeloma|Refractory Plasma Cell Myeloma
Multiple Myeloma|Refractory Multiple Myeloma|Multiple Myeloma in Relapse|Relapse
CD20 Positive|Recurrent Diffuse Large B-Cell Lymphoma|Refractory Diffuse Large B-Cell Lymphoma|Stage I Diffuse Large B-Cell Lymphoma|Stage II Diffuse Large B-Cell Lymphoma|Stage III Diffuse Large B-Cell Lymphoma|Stage IV Diffuse Large B-Cell Lymphoma
Peripheral T Cell Lymphoma
Myeloma|Multiple Myeloma
Myeloma
Hodgkin Disease|Lymphoma, Non-hodgkin
Relapsed Solid Tumors|Refractory Solid Tumors|Relapsed Leukemia|Refractory Leukemia
Neuroendocrine Cancer
Relapsed and/or Refractory Multiple Myeloma
MULTIPLE MYELOMA (MM)
Lymphoma, Non-Hodgkin|Lymphoma
Amyloidosis
DS Stage I Plasma Cell Myeloma|DS Stage II Plasma Cell Myeloma|DS Stage III Plasma Cell Myeloma|Refractory Plasma Cell Myeloma
Lung Transplant Rejection
Transplants and Implants
Solid Tumors|Advanced Malignancies|Metastatic Cancer
Kidney Cancer
Marginal Zone Lymphoma|Recurrent Marginal Zone Lymphoma|Recurrent Waldenstrom Macroglobulinemia|Refractory Marginal Zone Lymphoma|Refractory Waldenstrom Macroglobulinemia|Waldenstrom Macroglobulinemia
Non-Secretory Plasma Cell Myeloma|Plasmacytosis|Recurrent Plasma Cell Myeloma|Refractory Plasma Cell Myeloma
Lymphoma
Recurrent Cutaneous T-cell Non-Hodgkin Lymphoma|Recurrent Mycosis Fungoides/Sezary Syndrome|Stage I Cutaneous T-cell Non-Hodgkin Lymphoma|Stage IA Mycosis Fungoides/Sezary Syndrome|Stage IB Mycosis Fungoides/Sezary Syndrome|Stage II Cutaneous T-cell Non-Hodgkin Lymphoma|Stage IIA Mycosis Fungoides/Sezary Syndrome|Stage IIB Mycosis Fungoides/Sezary Syndrome|Stage III Cutaneous T-cell Non-Hodgkin L…
Multiple Myeloma|Smoldering Multiple Myeloma
Plasma Cell Leukemia|Recurrent Plasma Cell Myeloma|Refractory Plasma Cell Myeloma
Multiple Myeloma|Relapse Multiple Myeloma|Refractory Multiple Myeloma
Lung Transplant Rejection|Antibody-mediated Rejection
Chronic Graft Versus Host Disease
Metastatic Castration-resistant Prostate Cancer
Waldenstrom's Macroglobulinemia
Adult Nasal Type Extranodal NK/T-cell Lymphoma|Anaplastic Large Cell Lymphoma|Angioimmunoblastic T-cell Lymphoma|Peripheral T-cell Lymphoma|Recurrent Adult T-cell Leukemia/Lymphoma
Multiple Myeloma|Solid Tumors
Non-Hodgkin Lymphoma|Diffuse Large B-cell Lymphoma|Mantle Cell Lymphoma|Follicular Lymphoma|Peripheral T-cell Lymphoma
Multiple Myeloma|Stage I Multiple Myeloma|Stage II Multiple Myeloma|Stage III Multiple Myeloma
Small Cell Lung Carcinoma|Non Small Cell Lung Carcinoma|Irinotecan Sensitive Cancers
Amyloidosis|Systemic Light Chain Amyloidosis
Extensive-Stage Small-Cell Lung Cancer
Ovarian Cancer|Renal Cancer|Non-small Cell Lung Cancer|Small Cell Lung Cancer|Solid Tumors|Multiple Myeloma|Lymphoma
Relapse Multiple Myeloma|Refractory Multiple Myeloma
Stage I Multiple Myeloma|Stage II Multiple Myeloma|Stage III Multiple Myeloma
Waldenstrom's Macroglobulinemia|Non-Hodgkin's Lymphoma|Hodgkin's Disease|Multiple Myeloma
Multiple Myeloma|Renal Insufficiency
Relapsed Multiple Myeloma|End-stage Renal Disease
Solid Tumors|Hematologic Malignancies|Hepatic Impairment
Neoplasms|Malignancies
Refractory Multiple Myeloma|Stage I Multiple Myeloma|Stage II Multiple Myeloma|Stage III Multiple Myeloma
Leukemia
Multiple Myeloma|Leukemia, Plasma Cell
B-cell Chronic Lymphocytic Leukemia|Hematopoietic/Lymphoid Cancer|Prolymphocytic Leukemia|Recurrent Small Lymphocytic Lymphoma|Refractory Chronic Lymphocytic Leukemia
AML|ALL|Blast Crisis|MDS|Multiple Myeloma
Cancer
Waldenstrom|Prior Bortezomib Therapy Acceptable.
